# Supplementary material for: Frequency of pathogenic germline variants in cancer susceptibility genes in 1336 renal cell carcinoma cases
Source: Hum Mol Genet. 2022 Apr 20;31(17):3001–11. doi: 10.1093/hmg/ddac089 (PMC9433729; doi:10.1093/hmg/ddac089)
Supplement: HMG_Supplementary_Tables_1_2_5_6_revised_ddac089 [file hmg_supplementary_tables_1_2_5_6_revised_ddac089.xlsx]

## Sheet: SuppTable1A
Supplementary Table 1A: Genotype and phenotype of RCC participants with Pathogenic/Likely Pathogenic variants (SNVs, indels and SVs)
RCC sample	Onset range*	Histology	Sex	RCC stage	B/L RCC	2nd RCC Histology	Additional tumours	Gene	Gene category	HGVSc	HGVSp	dbSNP id	VEP Consequence	VEP IMPACT	Variant category	Located in hotspot (Yes/No)	Posterior probability based on ClinGen SVI Bayesian classification framework	ACMG/AMP classification P/LP/VUS
RCC_225	55-60	papillary unspecified	F	1	N			ATM	Other CSG	ENST00000278616.8:c.1339C>T	ENSP00000278616.4:p.Arg447Ter	rs587779815	stop_gained	HIGH	SNV/indel	No	0.999	P
RCC_541	60-65	clear cell	M	1	N			ATM	Other CSG	ENST00000278616.8:c.1339C>T	ENSP00000278616.4:p.Arg447Ter	rs587779815	stop_gained	HIGH	SNV/indel	No	0.999	P
RCC_252	65-70	clear cell	M	1	N		Bladder cancer	ATM	Other CSG	ENST00000278616.8:c.1442T>G	ENSP00000278616.4:p.Leu481Ter	rs1555070980	stop_gained	HIGH	SNV/indel	No	0.999	P
RCC_3	60-65	clear cell	F	3	N		Bladder cancer	ATM	Other CSG	ENST00000278616.8:c.1782del	ENSP00000278616.4:p.Val595CysfsTer19	0	frameshift	HIGH	SNV/indel	No	0.994	P
RCC_56	60-65	clear cell	M	3	N			ATM	Other CSG	ENST00000278616.8:c.2466+1G>A	0	rs914092098	splice_donor	HIGH	SNV/indel	No	0.999	P
RCC_828	55-60	clear cell	M	1	N			ATM	Other CSG	ENST00000278616.8:c.3451A>T	ENSP00000278616.4:p.Lys1151Ter	rs1555091196	stop_gained	HIGH	SNV/indel	No	0.999	P
RCC_1274	40-45	clear cell	M	4	N			ATM	Other CSG	ENST00000278616.8:c.652C>T	ENSP00000278616.4:p.Gln218Ter	rs1555066551	stop_gained	HIGH	SNV/indel	No	0.994	P
RCC_1207	50-55	papillary type 1	M	1	N			ATM	Other CSG	ENST00000278616.8:c.742C>T	ENSP00000278616.4:p.Arg248Ter	rs730881336	stop_gained	HIGH	SNV/indel	Yes	0.994	P
RCC_845	55-60	clear cell	F	3	N			ATM	Other CSG	ENST00000278616.8:c.8147T>C	ENSP00000278616.4:p.Val2716Ala	rs587782652	missense	MODERATE	SNV/indel	Yes	0.9	LP
RCC_126**	40-45	clear cell	M	1	N			ATM	Other CSG	ENST00000278616.8:c.964_968del	ENSP00000278616.4:p.Glu322LysfsTer6	rs1555068404	frameshift	HIGH	SNV/indel	No	0.994	P
RCC_1157	50-55	clear cell	M	3	N			BRCA2	Other CSG	ENST00000380152.7:c.4876_4877del	ENSP00000369497.3:p.Asn1626SerfsTer12	rs80359470	frameshift	HIGH	SNV/indel	No	0.997	P
RCC_932	45-50	clear cell	M	1	N			BRCA2	Other CSG	ENST00000380152.7:c.9253dup	ENSP00000369497.3:p.Thr3085AsnfsTer26	rs80359752	frameshift	HIGH	SNV/indel	No	0.997	P
RCC_1042	80-85	clear cell	M	3	N		Not available	BRIP1	Other CSG	ENST00000259008.6:c.2392C>T	ENSP00000259008.2:p.Arg798Ter	rs137852986	stop_gained	HIGH	SNV/indel	Yes	0.994	P
RCC_871	65-70	clear cell	M	3	N			BRIP1	Other CSG	ENST00000259008.6:c.2992_2995del	ENSP00000259008.2:p.Lys998GlufsTer60	rs786203717	frameshift	HIGH	SNV/indel	No	0.994	P
RCC_500	35-40	papillary type 2	F	N/A	N			BRIP1	Other CSG	ENST00000259008.6:c.3401del	ENSP00000259008.2:p.Pro1134LeufsTer16	rs756853672	frameshift	HIGH	SNV/indel	No	0.994	P
RCC_303	65-70	clear cell	M	3	N			CHEK2	RCC-CSG	ENST00000382580.6:c.1031del	ENSP00000372023.2:p.Leu344TrpfsTer3	rs748005072	frameshift	HIGH	SNV/indel	Yes	0.994	P
RCC_34	65-70	clear cell	M	4	N			CHEK2	RCC-CSG	ENST00000382580.6:c.1229del	ENSP00000372023.2:p.Thr410MetfsTer15	rs555607708	frameshift	HIGH	SNV/indel	No	0.994	P
RCC_84	70-75	clear cell	F	3	N			CHEK2	RCC-CSG	ENST00000382580.6:c.1229del	ENSP00000372023.2:p.Thr410MetfsTer15	rs555607708	frameshift	HIGH	SNV/indel	No	0.994	P
RCC_126**	40-45	clear cell	M	1	N			CHEK2	RCC-CSG	ENST00000382580.6:c.1229del	ENSP00000372023.2:p.Thr410MetfsTer15	rs555607708	frameshift	HIGH	SNV/indel	No	0.994	P
RCC_253	75-80	clear cell	F	1	N			CHEK2	RCC-CSG	ENST00000382580.6:c.1229del	ENSP00000372023.2:p.Thr410MetfsTer15	rs555607708	frameshift	HIGH	SNV/indel	No	0.994	P
RCC_287	55-60	clear cell	M	1	N			CHEK2	RCC-CSG	ENST00000382580.6:c.1229del	ENSP00000372023.2:p.Thr410MetfsTer15	rs555607708	frameshift	HIGH	SNV/indel	No	0.994	P
RCC_445	60-65	clear cell	M	3	N			CHEK2	RCC-CSG	ENST00000382580.6:c.1229del	ENSP00000372023.2:p.Thr410MetfsTer15	rs555607708	frameshift	HIGH	SNV/indel	No	0.994	P
RCC_533	65-70	clear cell	M	1	N			CHEK2	RCC-CSG	ENST00000382580.6:c.1229del	ENSP00000372023.2:p.Thr410MetfsTer15	rs555607708	frameshift	HIGH	SNV/indel	No	0.994	P
RCC_597	65-70	not available	F	2	N			CHEK2	RCC-CSG	ENST00000382580.6:c.1229del	ENSP00000372023.2:p.Thr410MetfsTer15	rs555607708	frameshift	HIGH	SNV/indel	No	0.994	P
RCC_844	35-40	clear cell	F	2	N			CHEK2	RCC-CSG	ENST00000382580.6:c.1229del	ENSP00000372023.2:p.Thr410MetfsTer15	rs555607708	frameshift	HIGH	SNV/indel	No	0.994	P
RCC_884	65-70	clear cell	F	3	N			CHEK2	RCC-CSG	ENST00000382580.6:c.1229del	ENSP00000372023.2:p.Thr410MetfsTer15	rs555607708	frameshift	HIGH	SNV/indel	No	0.994	P
RCC_969	60-65	clear cell	F	2	N		Thyroid cancer	CHEK2	RCC-CSG	ENST00000382580.6:c.1229del	ENSP00000372023.2:p.Thr410MetfsTer15	rs555607708	frameshift	HIGH	SNV/indel	No	0.994	P
RCC_977	50-55	chromophobe	F	1	N			CHEK2	RCC-CSG	ENST00000382580.6:c.1229del	ENSP00000372023.2:p.Thr410MetfsTer15	rs555607708	frameshift	HIGH	SNV/indel	No	0.994	P
RCC_1061	80-85	oncocytic	M	N/A	N			CHEK2	RCC-CSG	ENST00000382580.6:c.1229del	ENSP00000372023.2:p.Thr410MetfsTer15	rs555607708	frameshift	HIGH	SNV/indel	No	0.994	P
RCC_1127	55-60	not available	F	1	N		Haematological malignancy	CHEK2	RCC-CSG	ENST00000382580.6:c.1229del	ENSP00000372023.2:p.Thr410MetfsTer15	rs555607708	frameshift	HIGH	SNV/indel	No	0.994	P
RCC_1153***	70-75	clear cell	M	1	N			CHEK2	RCC-CSG	ENST00000382580.6:c.1229del	ENSP00000372023.2:p.Thr410MetfsTer15	rs555607708	frameshift	HIGH	SNV/indel	No	0.994	P
RCC_1159	75-80	chromophobe	F	2	N			CHEK2	RCC-CSG	ENST00000382580.6:c.1229del	ENSP00000372023.2:p.Thr410MetfsTer15	rs555607708	frameshift	HIGH	SNV/indel	No	0.994	P
RCC_177	65-70	clear cell	F	2	N			CHEK2	RCC-CSG	ENST00000382580.6:c.1392del	ENSP00000372023.2:p.Ser465ValfsTer15	rs587780174	frameshift	HIGH	SNV/indel	No	0.994	P
RCC_599	80-85	clear cell	M	3	N		Colorectal cancer	CHEK2	RCC-CSG	ENST00000382580.6:c.1392del	ENSP00000372023.2:p.Ser465ValfsTer15	rs587780174	frameshift	HIGH	SNV/indel	No	0.994	P
RCC_865	40-45	clear cell	M	3	N			CHEK2	RCC-CSG	ENST00000382580.6:c.1392del	ENSP00000372023.2:p.Ser465ValfsTer15	rs587780174	frameshift	HIGH	SNV/indel	No	0.994	P
RCC_1024	50-55	clear cell	M	3	N			CHEK2	RCC-CSG	ENST00000382580.6:c.1392del	ENSP00000372023.2:p.Ser465ValfsTer15	rs587780174	frameshift	HIGH	SNV/indel	No	0.994	P
RCC_171	55-60	clear cell	F	1	N			CHEK2	RCC-CSG	ENST00000382580.6:c.478A>G	ENSP00000372023.2:p.Arg160Gly	rs28909982	missense	MODERATE	SNV/indel	Yes	0.9	LP
RCC_938	80-85	not available	F	N/A	N			CHEK2	RCC-CSG	ENST00000382580.6:c.478A>G	ENSP00000372023.2:p.Arg160Gly	rs28909982	missense	MODERATE	SNV/indel	Yes	0.9	LP
RCC_502	65-70	chromophobe	F	N/A	N		Ovarian cancer	CHEK2	RCC-CSG	ENST00000382580.6:c.573+1G>A	0	rs121908698	splice_donor	HIGH	SNV/indel	No	0.999	P
RCC_1109	65-70	chromophobe	F	1	N			CHEK2	RCC-CSG	ENST00000382580.6:c.573+1G>A	0	rs121908698	splice_donor	HIGH	SNV/indel	No	0.999	P
RCC_201	70-75	clear cell	M	3	N			CHEK2	RCC-CSG	ENST00000382580.6:c.720del	ENSP00000372023.2:p.Val241PhefsTer7	rs587782245	frameshift & splice region	HIGH	SNV/indel	No	0.994	P
RCC_676	75-80	clear cell	F	2	N			FANCM	Other CSG	ENST00000267430.10:c.1972C>T	ENSP00000267430.5:p.Arg658Ter	rs368728266	stop_gained	HIGH	SNV/indel	No	0.988	LP
RCC_607	80-85	clear cell	M	3	N		Prostate cancer	FANCM	Other CSG	ENST00000267430.10:c.3235_3238del	ENSP00000267430.5:p.Leu1080ValfsTer14	0	frameshift	HIGH	SNV/indel	No	0.994	P
RCC_80	55-60	clear cell	M	1	N			FANCM	Other CSG	ENST00000267430.10:c.5101C>T	ENSP00000267430.5:p.Gln1701Ter	rs147021911	stop_gained	HIGH	SNV/indel	No	0.999	LP
RCC_876	50-55	clear cell	M	N/A	N		Testicular cancer	FANCM	Other CSG	ENST00000267430.10:c.5101C>T	ENSP00000267430.5:p.Gln1701Ter	rs147021911	stop_gained	HIGH	SNV/indel	No	0.994	P
RCC_1100	60-65	not available	M	3	N		Haematological malignancy	FH	RCC-CSG	ENST00000366560.3:c.1127A>C	ENSP00000355518.3:p.Gln376Pro	rs200796606	missense	MODERATE	SNV/indel	Yes	0.9	LP
RCC_1213	50-55	collecting_duct	F	1	N		Colorectal cancer	FH	RCC-CSG	ENST00000366560.3:c.413_414del	ENSP00000355518.3:p.Leu138ArgfsTer17	0	frameshift	HIGH	SNV/indel	No	0.994	P
RCC_459	45-50	clear cell	F	1	N			FH	RCC-CSG	ENST00000366560.3:c.431G>T	ENSP00000355518.3:p.Gly144Val	rs1057521425	missense	MODERATE	SNV/indel	Yes	0.9	LP
RCC_905	75-80	oncocytic	M	1	Y	oncocytic		FLCN	RCC-CSG	ENST00000285071.9:c.33C>A	ENSP00000285071.4:p.Cys11Ter	rs754616167	stop_gained	HIGH	SNV/indel	Yes	0.994	P
RCC_518	35-40	chromophobe	F	N/A	N			FLCN	RCC-CSG	ENST00000285071.9:c.490del	ENSP00000285071.4:p.Arg164GlyfsTer13	rs1414696397	frameshift	HIGH	SNV/indel	No	0.997	LP
RCC_1336	60-65	chromophobe	M	2	N			FLCN	RCC-CSG	ENST00000285071.9:c.853C>T	ENSP00000285071.4:p.Gln285Ter	rs879255667	stop_gained	HIGH	SNV/indel	No	0.994	P
RCC_58	20-25	not available	F	2	N			FLCN	RCC-CSG	ENST00000285071.9:c.890_893del	ENSP00000285071.4:p.Glu297AlafsTer25	rs398124541	frameshift	HIGH	SNV/indel	No	0.994	P
RCC_165	50-55	chromophobe	F	3	N			MITF	RCC-CSG	ENST00000448226.7:c.1273G>A	ENSP00000391803.2:p.Glu425Lys	rs149617956	missense	MODERATE	SNV/indel	Yes	0.9	LP
RCC_200	60-65	clear cell	M	3	N			MITF	RCC-CSG	ENST00000448226.7:c.1273G>A	ENSP00000391803.2:p.Glu425Lys	rs149617956	missense	MODERATE	SNV/indel	Yes	0.9	LP
RCC_471	70-75	clear cell	M	1	N			MITF	RCC-CSG	ENST00000448226.7:c.1273G>A	ENSP00000391803.2:p.Glu425Lys	rs149617956	missense	MODERATE	SNV/indel	Yes	0.9	LP
RCC_487	50-55	chromophobe	F	2	N			MITF	RCC-CSG	ENST00000448226.7:c.1273G>A	ENSP00000391803.2:p.Glu425Lys	rs149617956	missense	MODERATE	SNV/indel	Yes	0.9	LP
RCC_770	65-70	papillary unspecified	M	1	N			MITF	RCC-CSG	ENST00000448226.7:c.1273G>A	ENSP00000391803.2:p.Glu425Lys	rs149617956	missense	MODERATE	SNV/indel	Yes	0.9	LP
RCC_955	50-55	papillary type 1	M	1	N			MITF	RCC-CSG	ENST00000448226.7:c.1273G>A	ENSP00000391803.2:p.Glu425Lys	rs149617956	missense	MODERATE	SNV/indel	Yes	0.9	LP
RCC_994	75-80	not available	M	1	N			MITF	RCC-CSG	ENST00000448226.7:c.1273G>A	ENSP00000391803.2:p.Glu425Lys	rs149617956	missense	MODERATE	SNV/indel	Yes	0.9	LP
RCC_1045	80-85	clear cell	F	1	N			MITF	RCC-CSG	ENST00000448226.7:c.1273G>A	ENSP00000391803.2:p.Glu425Lys	rs149617956	missense	MODERATE	SNV/indel	Yes	0.9	LP
RCC_1059	60-65	clear cell	M	3	N		Basal cell carcinoma	MITF	RCC-CSG	ENST00000448226.7:c.1273G>A	ENSP00000391803.2:p.Glu425Lys	rs149617956	missense	MODERATE	SNV/indel	Yes	0.9	LP
RCC_1324	65-70	not available	M	N/A	N		Not available	MITF	RCC-CSG	ENST00000448226.7:c.1273G>A	ENSP00000391803.2:p.Glu425Lys	rs149617956	missense	MODERATE	SNV/indel	Yes	0.9	LP
RCC_356	65-70	clear cell	M	3	N			MSH2	Other CSG	ENST00000233146.6:c.942_942+2del	ENSP00000233146.2:p.Val265_Gln314del	0	splice_donor & coding sequence	HIGH	SNV/indel	Yes	0.994	P
RCC_1153***	70-75	clear cell	M	1	N			MSH6	Other CSG	ENST00000234420.9:c.3259_3260insT	ENSP00000234420.4:p.Pro1087LeufsTer6	rs587779258	frameshift	HIGH	SNV/indel	Yes	0.997	LP
RCC_1153***	70-75	clear cell	M	1	N			MSH6	Other CSG	ENST00000234420.9:c.3261del	ENSP00000234420.4:p.Phe1088SerfsTer2	rs267608078	frameshift	HIGH	SNV/indel	No	0.997	LP
RCC_1011	45-50	clear cell	F	1	N			MSH6	Other CSG	ENST00000234420.9:c.3562_3563del	ENSP00000234420.4:p.Ser1188TyrfsTer5	0	frameshift	HIGH	SNV/indel	No	0.994	P
RCC_1132	40-54	not available	F	4	N			PALB2	Other CSG	ENST00000261584.8:c.3113G>A	ENSP00000261584.4:p.Trp1038Ter	rs180177132	stop_gained&splice_region	HIGH	SNV/indel	No	0.999	LP
RCC_1334	70-75	clear cell	M	3	N		Prostate cancer	PMS2	Other CSG	ENST00000265849.12:c.1778del	ENSP00000265849.7:p.Lys593SerfsTer2	rs766389591	frameshift	HIGH	SNV/indel	No	0.994	P
RCC_596	75-80	clear cell	F	3	N			PMS2	Other CSG	ENST00000265849.12:c.1A>G	ENSP00000265849.7:p.Met1?	rs587779333	start_lost	HIGH	SNV/indel	No	0.997	LP
RCC_26	80-85	clear cell	F	1	N			SDHA	RCC-CSG	ENST00000264932.11:c.91C>T	ENSP00000264932.6:p.Arg31Ter	rs142441643	stop_gained	HIGH	SNV/indel	No	0.999	LP
RCC_370	65-70	clear cell	M	3	N			SDHA	RCC-CSG	ENST00000264932.11:c.91C>T	ENSP00000264932.6:p.Arg31Ter	rs142441643	stop_gained	HIGH	SNV/indel	No	0.994	P
RCC_883	60-65	clear cell	M	3	N			SDHA	RCC-CSG	ENST00000264932.11:c.91C>T	ENSP00000264932.6:p.Arg31Ter	rs142441643	stop_gained	HIGH	SNV/indel	No	0.994	P
RCC_894	70-75	not available	F	1	N		Breast cancer	SDHA	RCC-CSG	ENST00000264932.11:c.91C>T	ENSP00000264932.6:p.Arg31Ter	rs142441643	stop_gained	HIGH	SNV/indel	No	0.994	P
RCC_991	60-65	clear cell	M	4	N			SDHA	RCC-CSG	ENST00000264932.11:c.91C>T	ENSP00000264932.6:p.Arg31Ter	rs142441643	stop_gained	HIGH	SNV/indel	No	0.994	P
RCC_1113	60-65	papillary type 1	M	1	N			SDHA	RCC-CSG	ENST00000264932.11:c.91C>T	ENSP00000264932.6:p.Arg31Ter	rs142441643	stop_gained	HIGH	SNV/indel	No	0.994	P
RCC_1148	75-80	chromophobe	F	1	N		Basal cell carcinoma	SDHA	RCC-CSG	ENST00000264932.11:c.91C>T	ENSP00000264932.6:p.Arg31Ter	rs142441643	stop_gained	HIGH	SNV/indel	No	0.994	P
RCC_589	40-45	clear cell	M	1	N		Testicular cancer	SDHB	RCC-CSG	ENST00000375499.7:c.600G>T	ENSP00000364649.3:p.Trp200Cys	rs397516836	missense	MODERATE	SNV/indel	No	0.999	P
RCC_1268	30-35	not available	M	2	N			SDHB	RCC-CSG	ENST00000375499.7:c.72+1G>T	0	rs587782703	splice_donor	HIGH	SNV/indel	No	0.999	P
RCC_834	45-50	chromophobe	F	2	N		Cerebellar cancer, uterine cancer	TP53	Other CSG	ENST00000269305.8:c.586C>T	ENSP00000269305.4:p.Arg196Ter	rs397516435	stop_gained	HIGH	SNV/indel	Yes	0.999	P
RCC_1147	65-70	clear cell	M	1	N		Bladder cancer	TP53	Other CSG	ENST00000269305.8:c.655C>T	ENSP00000269305.4:p.Pro219Ser	rs879253894	missense	MODERATE	SNV/indel	Yes	0.949	LP
RCC_1251	40-45	clear cell	M	3	Y	RCC		VHL	RCC-CSG	ENST00000256474.2:c.227_229del	ENSP00000256474.2:p.Phe76del	rs5030648	inframe_deletion	MODERATE	SNV/indel	Yes	0.999	P
RCC_1258	20-25	not available	M	N/A	N			VHL	RCC-CSG	ENST00000256474.2:c.233A>G	ENSP00000256474.2:p.Asn78Ser	rs5030804	missense	MODERATE	SNV/indel	Yes	0.9	LP
RCC_679	15-20	clear cell	F	1	N			VHL	RCC-CSG	ENST00000256474.2:c.286C>T	ENSP00000256474.2:p.Gln96Ter	rs1131690959	stop_gained	HIGH	SNV/indel	Yes	0.999	P
RCC_1203	20-25	not available	M	1	N			VHL	RCC-CSG	ENST00000256474.2:c.461C>T	ENSP00000256474.2:p.Pro154Leu	0	missense & splice region	MODERATE	SNV/indel	Yes	0.999	P
RCC_89	30-35	clear cell	F	1	Y	clear_cell	Haemangioblastoma	VHL	RCC-CSG	ENST00000256474.2:c.551T>C	ENSP00000256474.2:p.Leu184Pro	rs1064793878	missense	MODERATE	SNV/indel	Yes	0.9	LP
RCC sample	Onset range*	Histology	Sex	RCC stage	Bilateral RCC		Additional tumour diagnoses	Gene	CPG_category	SV_chr_start_end_type	SV length	Reads Delly/Lumpy/Manta	SV type	VEP IMPACT	Variant category	Located in hotspot (Yes/No)	CNV score based on ACMG/ClinGen CNV Loss and Gain Guidelines (2020)	ACMG classification
RCC_374	20-25	clear cell	M	N/A	N		haemangioblastoma	VHL	RCC-CSG	3_10135484_10148568_DEL	13084	37/25/38	deletion	N/A	SV	N/A	1	P
RCC_416	20-25	not available	F	N/A	N		Spinal cord tumour	VHL	RCC-CSG	3_10138433_10148506_DEL	10073	22/.6/.22	deletion	N/A	SV	N/A	1	P
RCC_289	65-70	clear cell	M	3	N			CHEK2	RCC-CSG	22_28713832_28721286_DEL	7454	32/20/34	deletion	N/A	SV	N/A	0.9	LP

## Sheet: SuppTable1B
Supplementary Table 1B: Genotype and phenotype of RCC participants with clinically relevant VUSs (SNVs, indels and SVs)
RCC sample	Onset range*	Histology	Sex	RCC stage	B/L RCC	2nd RCC Histology	Additional tumours	Gene	Gene category	HGVSc	HGVSp	dbSNP id	VEP Consequence	VEP IMPACT	Variant category	Located in hotspot (Yes/No)	ACMG/AMP classification P/LP/VUS	Posterior probability based on ClinGen SVI Bayesian classification framework	ACGS VUS subclassification hot/warm/tepid/cool/cold/ice cold
RCC_853	55-60	clear cell	M	4	N		Prostate cancer	BAP1	RCC-CSG	ENST00000460680.6:c.355A>C	ENSP00000417132.1:p.Thr119Pro		missense	MODERATE	SNV/indel	No	VUS	0.5	tepid
RCC_1314	40-45	clear cell	F	2	N			BAP1	RCC-CSG	ENST00000460680.6:c.404C>T	ENSP00000417132.1:p.Pro135Leu	rs374928824	missense	MODERATE	SNV/indel	Yes	VUS	0.5	tepid
RCC_175	70-75	clear cell	M	4	N			BAP1	RCC-CSG	ENST00000460680.6:c.518A>G	ENSP00000417132.1:p.Tyr173Cys		missense	MODERATE	SNV/indel	Yes	VUS	0.5	tepid
RCC_386	60-65	clear cell	F	4	N		Breast cancer	CHEK2	RCC-CSG	ENST00000382580.6:c.1165C>T	ENSP00000372023.2:p.Arg389Cys	rs201206424	missense	MODERATE	SNV/indel	Yes	VUS	0.5	tepid
RCC_315	60-65	papillary type 1	F	1	N		CNS tumour, Cancer of appendix	CHEK2	RCC-CSG	ENST00000382580.6:c.1556C>T	ENSP00000372023.2:p.Thr519Met	rs142763740	missense	MODERATE	SNV/indel	Yes	VUS	0.812	hot
RCC_477	75-80	not available	M	2	N			CHEK2	RCC-CSG	ENST00000382580.6:c.1556C>T	ENSP00000372023.2:p.Thr519Met	rs142763740	missense	MODERATE	SNV/indel	Yes	VUS	0.812	hot
RCC_823	55-60	clear cell	M	2	N			CHEK2	RCC-CSG	ENST00000382580.6:c.1556C>T	ENSP00000372023.2:p.Thr519Met	rs142763740	missense	MODERATE	SNV/indel	Yes	VUS	0.812	hot
RCC_1088	80-85	papillary unspecified	M	3	N		Basal cell carcinoma	CHEK2	RCC-CSG	ENST00000382580.6:c.1556C>T	ENSP00000372023.2:p.Thr519Met	rs142763740	missense	MODERATE	SNV/indel	Yes	VUS	0.812	hot
RCC_950	40-45	not available	F	N/A	N			CHEK2	RCC-CSG	ENST00000382580.6:c.612_614del	ENSP00000372023.2:p.Glu204del	rs587782008	inframe_deletion	MODERATE	SNV/indel	No	VUS	0.5	tepid
RCC_556	65-70	clear cell	M	3	N			CHEK2	RCC-CSG	ENST00000382580.6:c.880A>T	ENSP00000372023.2:p.Ile294Phe	rs587780189	missense	MODERATE	SNV/indel	No	VUS	0.5	tepid
RCC_108	70-75	clear cell	F	3	N			FH	RCC-CSG	ENST00000366560.3:c.1431_1433dup	ENSP00000355518.3:p.Lys477dup	rs367543046	inframe_insertion	MODERATE	SNV/indel	No	VUS	0.188	cold
RCC_439	65-70	not available	M	1	N		Prostate cancer	FH	RCC-CSG	ENST00000366560.3:c.1431_1433dup	ENSP00000355518.3:p.Lys477dup	rs367543046	inframe_insertion	MODERATE	SNV/indel	No	VUS	0.188	cold
RCC_533	65-70	clear cell	M	1	N			FH	RCC-CSG	ENST00000366560.3:c.1431_1433dup	ENSP00000355518.3:p.Lys477dup	rs367543046	inframe_insertion	MODERATE	SNV/indel	No	VUS	0.188	cold
RCC_645	60-65	papillary unspecified	M	1	N			FH	RCC-CSG	ENST00000366560.3:c.1431_1433dup	ENSP00000355518.3:p.Lys477dup	rs367543046	inframe_insertion	MODERATE	SNV/indel	No	VUS	0.188	cold
RCC_908	55-60	not available	F	1	N		Cancer of ureter	FH	RCC-CSG	ENST00000366560.3:c.1431_1433dup	ENSP00000355518.3:p.Lys477dup	rs367543046	inframe_insertion	MODERATE	SNV/indel	No	VUS	0.188	cold
RCC_1225	65-70	not available	M	1	N			FH	RCC-CSG	ENST00000366560.3:c.260G>A	ENSP00000355518.3:p.Arg87His	rs200007371	missense	MODERATE	SNV/indel	Yes	VUS	0.812	hot
RCC_1069	70-75	not available	M	N/A	N			FH	RCC-CSG	ENST00000366560.3:c.346A>T	ENSP00000355518.3:p.Ile116Phe	rs201532589	missense	MODERATE	SNV/indel	No	VUS	0.812	hot
RCC_1321	50-55	not available	F	N/A	N			FH	RCC-CSG	ENST00000366560.3:c.346A>T	ENSP00000355518.3:p.Ile116Phe	rs201532589	missense	MODERATE	SNV/indel	No	VUS	0.812	hot
RCC_501	50-55	not available	M	N/A	N			FH	RCC-CSG	ENST00000366560.3:c.716C>T	ENSP00000355518.3:p.Ala239Val		missense	MODERATE	SNV/indel	No	VUS	0.812	hot
RCC_1066	65-70	not available	F	1	N			FLCN	RCC-CSG	ENST00000285071.9:c.396+2T>G			splice_donor	HIGH	SNV/indel	No	VUS	0.5	tepid
RCC_626	65-70	clear cell	M	3	N			MAX	RCC-CSG	ENST00000358664.9:c.425C>T	ENSP00000351490.4:p.Ser142Leu	rs760147253	missense	MODERATE	SNV/indel	No	VUS	0.325	cool
RCC_58	20-25	not available	F	2	N			MET	RCC-CSG	ENST00000318493.11:c.1039G>A	ENSP00000317272.6:p.Ala347Thr	rs200074800	missense	MODERATE	SNV/indel	Yes	VUS	0.812	hot
RCC_550	70-75	clear cell	M	3	N		Basal cell carcinoma	MET	RCC-CSG	ENST00000318493.11:c.1039G>A	ENSP00000317272.6:p.Ala347Thr	rs200074800	missense	MODERATE	SNV/indel	Yes	VUS	0.812	hot
RCC_797	55-60	clear cell	M	1	N			MET	RCC-CSG	ENST00000318493.11:c.1039G>A	ENSP00000317272.6:p.Ala347Thr	rs200074800	missense	MODERATE	SNV/indel	Yes	VUS	0.812	hot
RCC_824	70-75	clear cell	F	3	N			MET	RCC-CSG	ENST00000318493.11:c.1039G>A	ENSP00000317272.6:p.Ala347Thr	rs200074800	missense	MODERATE	SNV/indel	Yes	VUS	0.812	hot
RCC_903	70-75	not available	M	2	N			MET	RCC-CSG	ENST00000318493.11:c.1039G>A	ENSP00000317272.6:p.Ala347Thr	rs200074800	missense	MODERATE	SNV/indel	Yes	VUS	0.812	hot
RCC_1131	50-55	clear cell	M	1	N			MET	RCC-CSG	ENST00000318493.11:c.1039G>A	ENSP00000317272.6:p.Ala347Thr	rs200074800	missense	MODERATE	SNV/indel	Yes	VUS	0.812	hot
RCC_566	55-60	clear cell	M	N/A	N			MET	RCC-CSG	ENST00000318493.11:c.196G>T	ENSP00000317272.6:p.Ala66Ser	rs770341307	missense	MODERATE	SNV/indel	Yes	VUS	0.812	hot
RCC_631	60-65	clear cell	M	3	N			MITF	RCC-CSG	ENST00000448226.7:c.1108C>T	ENSP00000391803.2:p.Arg370Cys	rs372113245	missense	MODERATE	SNV/indel	No	VUS	0.812	hot
RCC_908	55-60	not available	F	1	N		Cancer of ureter	PBRM1	RCC-CSG	ENST00000409057.5:c.2279G>A	ENSP00000386593.1:p.Arg760His	rs199976998	missense	MODERATE	SNV/indel	No	VUS	0.325	cool
RCC_671	50-55	clear cell	M	1	N		melanoma	PBRM1	RCC-CSG	ENST00000409057.5:c.3691G>A	ENSP00000386593.1:p.Gly1231Arg	rs1311960562	missense_&splice_region	MODERATE	SNV/indel	No	VUS	0.5	tepid
RCC_237	80-85	clear cell	F	2	N			PBRM1	RCC-CSG	ENST00000409057.5:c.3851T>C	ENSP00000386593.1:p.Val1284Ala	rs753982008	missense	MODERATE	SNV/indel	Yes	VUS	0.675	warm
RCC_45	70-75	clear cell	M	1	N			SDHAF2	RCC-CSG	ENST00000301761.6:c.221G>A	ENSP00000301761.2:p.Ser74Asn	rs1060503389	missense	MODERATE	SNV/indel	No	VUS	0.325	cool
RCC_1245	55-60	clear cell	M	1	N			SDHB	RCC-CSG	ENST00000375499.7:c.841T>G	ENSP00000364649.3:p.Ter281GluextTer5	rs1316826258	stop_lost	HIGH	SNV/indel	No	VUS	0.812	hot
RCC_381	85-90	clear cell	M	3	N			SDHD	RCC-CSG	ENST00000375549.8:c.193C>T	ENSP00000364699.3:p.His65Tyr		missense	MODERATE	SNV/indel	No	VUS	0.5	tepid
RCC_1148	75-80	chromophobe	F	1	N		Basal cell carcinoma	TSC2	RCC-CSG	ENST00000219476.9:c.1470C>G	ENSP00000219476.3:p.Ile490Met	rs753344988	missense	MODERATE	SNV/indel	Yes	VUS	0.812	hot
RCC_1251	40-45	clear cell	M	3	Y	RCC		TSC2	RCC-CSG	ENST00000219476.9:c.226C>T	ENSP00000219476.3:p.His76Tyr	rs574779350	missense_&splice_region	MODERATE	SNV/indel	No	VUS	0.675	warm
RCC_284	55-60	chromophobe	F	1	N		Bladder cancer	TSC2	RCC-CSG	ENST00000219476.9:c.2357G>A	ENSP00000219476.3:p.Arg786His	rs796053511	missense_&splice_region	MODERATE	SNV/indel	No	VUS	0.812	hot
RCC_3	60-65	clear cell	F	3	N		Breast cancer	TSC2	RCC-CSG	ENST00000219476.9:c.2437G>A	ENSP00000219476.3:p.Val813Met	rs375030314	missense	MODERATE	SNV/indel	No	VUS	0.5	tepid
RCC_897	50-55	papillary unspecified	F	3	N			TSC2	RCC-CSG	ENST00000219476.9:c.292C>T	ENSP00000219476.3:p.Arg98Trp	rs372321790	missense	MODERATE	SNV/indel	Yes	VUS	0.675	warm
RCC_891	80-85	clear cell	M	3	N		Basal cell carcinoma, prostate cancer	TSC2	RCC-CSG	ENST00000219476.9:c.293G>A	ENSP00000219476.3:p.Arg98Gln	rs1478204355	missense	MODERATE	SNV/indel	Yes	VUS	0.812	hot
RCC_756	50-55	not available	M	1	N			TSC2	RCC-CSG	ENST00000219476.9:c.3240A>C	ENSP00000219476.3:p.Leu1080Phe	rs371514669	missense	MODERATE	SNV/indel	No	VUS	0.5	tepid
RCC_876	50-55	clear cell	M	N/A	N		Testicular cancer	TSC2	RCC-CSG	ENST00000219476.9:c.3611G>C	ENSP00000219476.3:p.Gly1204Ala		missense_&splice_region	MODERATE	SNV/indel	No	VUS	0.812	hot
RCC_177	65-70	clear cell	F	2	N			TSC2	RCC-CSG	ENST00000219476.9:c.673G>A	ENSP00000219476.3:p.Val225Met	rs142919353	missense	MODERATE	SNV/indel	Yes	VUS	0.5	tepid
RCC_312	45-50	not available	M	1	N			TSC2	RCC-CSG	ENST00000219476.9:c.782G>A	ENSP00000219476.3:p.Arg261Gln	rs45502703	missense	MODERATE	SNV/indel	No	VUS	0.812	hot
RCC_57	45-50	papillary unspecified	F	1	N			VHL	RCC-CSG	ENST00000256474.2:c.376G>A	ENSP00000256474.2:p.Asp126Asn	rs104893831	missense	MODERATE	SNV/indel	Yes	VUS	0.812	hot
RCC_78	55-60	clear cell	M	3	Y	clear_cell		SDHC	RCC-CSG	ENST00000367975.6:c.98C>T	ENSP00000356953.2:p.Thr33Met	rs148566767	missense	MODERATE	SNV/indel	No	VUS	0.5	tepid
RCC_800	75-80	chromophobe	F	1	Y	chromophobe		FH	RCC-CSG	ENST00000366560.3:c.923C>T	ENSP00000355518.3:p.Ala308Val	.	missense	MODERATE	SNV/indel	No	VUS	0.812	hot
RCC_1155	60-65	not available	M	N/A	N			MITF	RCC-CSG	ENST00000448226.7:c.520G>A	ENSP00000391803.2:p.Gly174Arg	rs764874569	missense	MODERATE	SNV/indel	No	VUS	0.675	warm
RCC_1222	50-55	clear cell	F	1	N			CHEK2	RCC-CSG	ENST00000382580.6:c.1685G>T	ENSP00000372023.2:p.Arg562Leu	rs587780180	missense	MODERATE	SNV/indel	No	VUS	0.325	cool
RCC_303	60-65	clear cell	M	3	N			CHEK2	RCC-CSG	ENST00000382580.6:c.1441G>T	ENSP00000372023.2:p.Asp481Tyr	rs200050883	missense	MODERATE	SNV/indel	No	VUS	0.5	tepid
RCC_166	75-80	clear cell	F	1	N			CHEK2	RCC-CSG	ENST00000382580.6:c.1394G>A	ENSP00000372023.2:p.Ser465Asn	rs549755590	missense	MODERATE	SNV/indel	No	VUS	0.5	tepid
RCC_686	75-80	clear cell	M	3	N			FLCN	RCC-CSG	ENST00000285071.9:c.1084C>T	ENSP00000285071.4:p.Arg362Cys	rs557336321	missense	MODERATE	SNV/indel	Yes	VUS	0.675	warm
RCC_92	40-45	papillary unspecified	M	4	N			FLCN	RCC-CSG	ENST00000285071.9:c.50G>A	ENSP00000285071.4:p.Arg17His	rs398124537	missense	MODERATE	SNV/indel	Yes	VUS	0.675	warm
RCC sample	Onset range*	Histology	Sex	RCC stage	Bilateral RCC		Additional tumour diagnoses	Gene	CPG_category	SV_chr_start_end_type	SV length	Reads Delly/Lumpy/Manta	SV type	VEP IMPACT	Variant category	Located in hotspot (Yes/No)	ACMG classification	CNV score based on ACMG/ClinGen CNV Loss and Gain Guidelines (2020)	CNV score interpretation
RCC_1249	60-65	clear cell	M	2	N			MAX	RCC-CSG	14_65068292_65072011_DUP	3719	18/13/23	duplication	N/A	SV	N/A	VUS	-0.6	VUS
RCC_857	55-60	chromophobe	M	2	N			MAX	RCC-CSG	14_65088846_65090588_DEL	1742	27/15/34	deletion	N/A	SV	N/A	VUS	-0.6	VUS
RCC_468	60-65	clear cell	M	3	N			MAX	RCC-CSG	14_65088846_65090600_DEL	1754	30/15/35	deletion	N/A	SV	N/A	VUS	-0.6	VUS
RCC_4	40-45	clear cell	M	3	N			MAX	RCC-CSG	14_65088852_65090600_DEL	1748	25/19/35	deletion	N/A	SV	N/A	VUS	-0.6	VUS
RCC_659	50-55	clear cell	F	1	N			PBRM1	RCC-CSG	3_52632188_52633439_DEL	1251	31/26/41	deletion	N/A	SV	N/A	VUS	-0.6	VUS
RCC_1236	80-85	papillary type 1	M	1	N		Bladder cancer	PBRM1	RCC-CSG	3_52632202_52633439_DEL	1237	23/17/32	deletion	N/A	SV	N/A	VUS	-0.6	VUS
RCC_1286	40-45	not available	M	N/A	N			SDHA	RCC-CSG	5_240782_607807_DUP	367025	18/17/25	duplication	N/A	SV	N/A	VUS	0	VUS
RCC_169	65-70	clear cell	F	3	N			SDHB	RCC-CSG	1_17034523_17036832_DEL	2309	22/22/36	deletion	N/A	SV	N/A	VUS	-0.6	VUS
RCC_105	45-50	clear cell	M	1	N			SDHB	RCC-CSG	1_17034539_17036821_DEL	2282	15/15/34	deletion	N/A	SV	N/A	VUS	-0.6	VUS
RCC_549	60-65	clear cell	M	3	N			SDHB	RCC-CSG	1_17034643_17036807_DEL	2164	19/19/28	deletion	N/A	SV	N/A	VUS	-0.6	VUS

## Sheet: SuppTable2
Supplementary Table 2: Structural Variants in RCC participants
RCC sample	Onset range*	Histology	Sex	RCC stage	B/L RCC	Histology of 2nd RCC	Additional tumour diagnoses	Gene	CPG category	SV_chr_start_end_type	SV length	Reads_Delly	Reads_Lumpy	Reads_Manta
RCC_574	80-85	RCC	M	1	No		Prostate cancer, colorectal cancer, basal cell carcinoma	ABCB11	Other-CSG	2_168975202_168975555_DUP	353	29	17	50
RCC_920	55-60	clear_cell	M	1	No			ABCB11	Other-CSG	2_168975202_168975583_DUP	381	26	16	33
RCC_732	65-70	RCC	F	3	No			ALK	Other-CSG	2_29508463_29514309_DEL	5846	20	20	20
RCC_428	50-55	clear_cell	M	1	No			ALK	Other-CSG	2_29508465_29514308_DEL	5843	26	26	26
RCC_812	40-45	clear_cell	F	1	No			ALK	Other-CSG	2_29544690_29549275_DEL	4585	29	19	55
RCC_1271	80-85	clear_cell	M	3	Yes	renal_neoplasm		BMPR1A	Other-CSG	10_86897954_86899268_DEL	1314	29	16	33
RCC_1290	55-60	papillary_type_1	M	4	No			BRIP1	Other-CSG	17_61719277_61719278_TRA	1	18	17	20
RCC_225	55-60	papillary_unspecified	F	1	No			CDH1	Other-CSG	16_68756597_68771435_DUP	14838	24	17	28
RCC_154	55-60	clear_cell	M	1	No			CDH1	Other-CSG	16_68767486_68771245_DEL	3759	46	29	56
RCC_104	60-65	clear_cell	F	2	No			CEP57	Other-CSG	11_95832656_95833957_DEL	1301	30	15	29
RCC_289	65-70	clear_cell	M	3	No			CHEK2	Other-CSG	22_28713832_28721286_DEL	7454	32	20	34
RCC_964	80-85	renal_neoplasm	M	3	No		Basal cell carcinoma, colorectal cancer	DIS3L2	Other-CSG	2_232093213_232101288_DEL	8075	33	33	75
RCC_964	80-85	renal_neoplasm	M	3	No		Basal cell carcinoma, colorectal cancer	DIS3L2	Other-CSG	2_232097725_232101300_t2tINV	3575	42	39	48
RCC_964	80-85	renal_neoplasm	M	3	No		Basal cell carcinoma, colorectal cancer	DIS3L2	Other-CSG	2_232326622_232439989_DEL	113367	35	18	41
RCC_231	70-75	clear_cell	M	1	No			DIS3L2	Other-CSG	2_232338139_232370373_DEL	32234	15	15	15
RCC_1172	65-70	clear_cell	M	N/A	No			EGFR	Other-CSG	7_55038729_55038730_TRA	1	37	26	42
RCC_969	60-65	clear_cell	F	2	No		Thyroid cancer	EGFR	Other-CSG	7_55166662_55167422_DEL	760	19	19	34
RCC_1190	55-60	clear_cell	M	3	No			EGFR	Other-CSG	7_55166681_55167422_DEL	741	48	44	63
RCC_1108	75-80	clear_cell	M	3	No			EGFR	Other-CSG	7_55166698_55167454_DEL	756	17	23	28
RCC_636	60-65	clear_cell	M	3	No			EGFR	Other-CSG	7_55166716_55167416_DEL	700	15	38	16
RCC_766	55-60	clear_cell	F	1	No			EGFR	Other-CSG	7_55166722_55167422_DEL	700	23	16	29
RCC_919	70-75	renal_neoplasm	M	1	No			ERCC3	Other-CSG	2_127082758_127279507_DUP	196749	27	37	48
RCC_919	70-75	renal_neoplasm	M	1	No			ERCC3	Other-CSG	2_127265140_127316267_h2hINV	51127	41	49	78
RCC_1320	65-70	papillary_type_2	M	1	No			EZH2	Other-CSG	7_148869197_148869790_DUP	593	33	25	35
RCC_1199	35-40	papillary_type_1	M	1	No			EZH2	Other-CSG	7_148869198_148869790_DUP	592	29	29	33
RCC_1290	55-60	papillary_type_1	M	4	No			EZH2	Other-CSG	7_148869198_148869790_DUP	592	19	16	23
RCC_1222	50-55	clear_cell	F	1	No			EZH2	Other-CSG	7_148869198_148869790_DUP	592	16	15	21
RCC_1243	55-60	clear_cell	M	3	No			EZH2	Other-CSG	7_148869198_148869790_DUP	592	23	15	24
RCC_1276	55-60	renal_neoplasm	M	3	No			EZH2	Other-CSG	7_148869198_148869790_DUP	592	30	29	32
RCC_373	50-55	papillary_unspecified	M	3	No			EZH2	Other-CSG	7_148869198_148869790_DUP	592	26	22	25
RCC_1215	55-60	RCC	M	N/A	No			EZH2	Other-CSG	7_148869198_148869790_DUP	592	43	33	47
RCC_1256	50-55	papillary_type_1	M	1	No			EZH2	Other-CSG	7_148869198_148869790_DUP	592	28	22	30
RCC_1259	60-65	papillary_type_2	F	2	No			EZH2	Other-CSG	7_148869198_148869790_DUP	592	26	22	25
RCC_1176	60-65	clear_cell	M	3	No		Bladder cancer	FANCA	Other-CSG	16_89799992_89801227_DEL	1235	27	20	27
RCC_1330	65-70	RCC	M	2	No		Colorectal cancer	FANCC	Other-CSG	9_95092470_95104649_DEL	12179	96	78	96
RCC_946	70-75	clear_cell	F	3	No		Lung cancer	FANCD2	Other-CSG	3_10046558_11870470_DUP	1823912	49	20	83
RCC_832	50-55	chromophobe	F	2	No			FANCD2	Other-CSG	3_10049515_11871466_DUP	1821951	22	17	17
RCC_882	45-50	clear_cell	M	1	No			FANCM	Other-CSG	14_45142654_45143863_DEL	1209	17	17	24
RCC_437	50-55	RCC	F	3	No			FBXW7	Other-CSG	4_152470030_152474231_DUP	4201	30	26	31
RCC_369	80-85	clear_cell	M	4	No			GPC3	Other-CSG	X_133605953_133605954_TRA	1	31	26	33
RCC_369	80-85	clear_cell	M	4	No			GPC3	Other-CSG	X_133606802_133606803_TRA	1	17	15	20
RCC_1319	45-50	clear_cell	F	1	No			GPC3	Other-CSG	X_133878282_133879600_DEL	1318	26	15	24
RCC_1249	60-65	clear_cell	M	2	No			MAX	RCC-CSG	14_65068292_65072011_DUP	3719	18	18	23
RCC_857	55-60	chromophobe	M	2	No			MAX	RCC-CSG	14_65088846_65090588_DEL	1742	27	15	34
RCC_468	60-65	clear_cell	M	3	No			MAX	RCC-CSG	14_65088846_65090600_DEL	1754	30	15	35
RCC_4	40-45	clear_cell	M	3	No			MAX	RCC-CSG	14_65088852_65090600_DEL	1748	25	19	35
RCC_292	55-60	clear_cell	F	4	No			NF2	RCC-CSG	22_29695181_29695182_TRA	1	39	29	38
RCC_659	50-55	clear_cell	F	1	No			PBRM1	RCC-CSG	3_52632188_52633439_DEL	1251	31	26	41
RCC_1236	80-85	papillary_type_1	M	1	No		Bladder cancer	PBRM1	RCC-CSG	3_52632202_52633439_DEL	1237	23	17	32
RCC_968	50-55	clear_cell	M	3	No			PTEN	RCC-CSG	10_87893066_87893965_DEL	899	22	24	56
RCC_970	50-55	clear_cell	F	3	No		Cervical tumour	PTEN	RCC-CSG	10_87893067_87893964_DEL	897	15	23	41
RCC_85	70-75	clear_cell	F	1	No			PTEN	RCC-CSG	10_87893067_87893965_DEL	898	17	21	32
RCC_81	80-85	RCC	M	1	No	Basal cell carcinoma, rectal cancer		PTEN	RCC-CSG	10_87893067_87893965_DEL	898	17	17	37
RCC_932	45-50	clear_cell	M	1	No			PTEN	RCC-CSG	10_87893067_87893965_DEL	898	17	28	44
RCC_156	70-75	clear_cell	M	1	No	Multiple myeloma		PTEN	RCC-CSG	10_87893067_87893965_DEL	898	18	16	44
RCC_699	65-70	clear_cell	F	1	No			PTEN	RCC-CSG	10_87893067_87893965_DEL	898	22	15	34
RCC_363	45-50	papillary_type_1	F	1	No			PTEN	RCC-CSG	10_87893067_87893965_DEL	898	28	17	52
RCC_214	40-45	papillary_unspecified	F	1	No			PTEN	RCC-CSG	10_87893067_87893965_DEL	898	21	15	48
RCC_1027	55-60	clear_cell	F	2	No			PTEN	RCC-CSG	10_87893067_87893965_DEL	898	16	17	29
RCC_591	55-60	clear_cell	M	1	No			PTEN	RCC-CSG	10_87893067_87893965_DEL	898	25	19	50
RCC_915	65-70	clear_cell	M	1	No		Colorectal cancer	PTEN	RCC-CSG	10_87893069_87893965_DEL	896	27	26	59
RCC_95	50-55	clear_cell	M	1	No			PTEN	RCC-CSG	10_87893070_87893965_DEL	895	19	20	40
RCC_1238	50-55	chromophobe	F	2	No		CNS tumour	PTEN	RCC-CSG	10_87893070_87893965_DEL	895	21	17	44
RCC_1061	80-85	oncocytic	M	N/A	No			PTEN	RCC-CSG	10_87893070_87893965_DEL	895	15	21	45
RCC_1170	75-80	clear_cell	F	N/A	No			PTEN	RCC-CSG	10_87918372_87921462_DEL	3090	16	16	31
RCC_1305	25-30	papillary_type_2	M	4	Yes	papillary_type_2		PTPN11	Other-CSG	12_112442757_112444508_DEL	1751	37	25	53
RCC_1180	65-70	RCC	M	1	No			RAD51D	Other-CSG	17_35110887_35124829_DUP	13942	24	16	28
RCC_114	65-70	papillary_unspecified	M	1	No			RB1	Other-CSG	13_48307586_48308381_DEL	795	19	17	36
RCC_641	60-65	clear_cell	M	1	No			RUNX1	Other-CSG	21_28138153_35660050_t2tINV	7521897	34	21	46
RCC_641	60-65	clear_cell	M	1	No			RUNX1	Other-CSG	21_28377378_35730298_h2hINV	7352920	48	32	51
RCC_520	70-75	clear_cell	F	3	No			SDHA	RCC-CSG	5_239241_1590469_h2hINV	1351228	29	25	35
RCC_1160	50-55	oncocytic	M	1	No			SDHA	RCC-CSG	5_239257_1590453_h2hINV	1351196	18	16	24
RCC_657	75-80	clear_cell	F	3	No			SDHA	RCC-CSG	5_239257_1590469_h2hINV	1351212	32	22	38
RCC_1286	40-45	renal_neoplasm	M	N/A	No			SDHA	RCC-CSG	5_240782_607807_DUP	367025	18	17	25
RCC_1141	45-50	clear_cell	F	4	No			SDHA	RCC-CSG	5_243960_1583389_t2tINV	1339429	17	17	17
RCC_206	65-70	chromophobe	F	1	No			SDHA	RCC-CSG	5_243992_1583423_t2tINV	1339431	18	18	18
RCC_172	55-60	clear_cell	M	1	No			SDHA	RCC-CSG	5_244001_1583264_t2tINV	1339263	26	17	26
RCC_790	65-70	RCC	M	N/A	No			SDHA	RCC-CSG	5_244001_1583471_t2tINV	1339470	32	26	26
RCC_550	70-75	clear_cell	M	3	No		Basal cell carcinoma	SDHA	RCC-CSG	5_244003_1583438_t2tINV	1339435	18	18	37
RCC_212	55-60	clear_cell	F	1	No			SDHA	RCC-CSG	5_244024_1583471_t2tINV	1339447	16	16	31
RCC_1276	55-60	renal_neoplasm	M	3	No			SDHA	RCC-CSG	5_248214_1579441_h2hINV	1331227	29	28	37
RCC_169	65-70	clear_cell	F	3	No			SDHB	RCC-CSG	1_17034523_17036832_DEL	2309	22	22	36
RCC_105	45-50	clear_cell	M	1	No			SDHB	RCC-CSG	1_17034539_17036821_DEL	2282	15	15	34
RCC_549	60-65	clear_cell	M	3	No			SDHB	RCC-CSG	1_17034643_17036807_DEL	2164	19	19	28
RCC_1078	75-80	clear_cell	M	N/A	No		CNS tumour, Colorectal cancer	SLC25A13	Other-CSG	7_96241029_96241030_TRA	1	48	15	15
RCC_287	55-60	clear_cell	M	1	No			SOS1	Other-CSG	2_39089450_39090533_DEL	1083	19	17	17
RCC_1056	60-65	clear_cell	M	1	No		Basal cell carcinoma	SOS1	Other-CSG	2_39089460_39090523_DEL	1063	27	30	34
RCC_534	65-70	clear_cell	M	1	No		Colorectal cancer	SOS1	Other-CSG	2_39089468_39090528_DEL	1060	17	18	22
RCC_1126	70-75	clear_cell	M	1	No			SOS1	Other-CSG	2_39089472_39090528_DEL	1056	20	20	24
RCC_639	45-50	clear_cell	M	3	No		Prostate cancer	SOS1	Other-CSG	2_39089472_39090528_DEL	1056	23	23	23
RCC_665	40-45	RCC	M	3	No			SOS1	Other-CSG	2_39089479_39090529_DEL	1050	18	27	32
RCC_1092	70-75	clear_cell	M	3	No		Skin cancer	TSC1	RCC-CSG	9_132927799_132931875_DUP	4076	27	25	26
RCC_374	20-25	clear_cell	M	N/A	No		haemangioblastoma	VHL	RCC-CSG	3_10135484_10148568_DEL	13084	37	25	38
RCC_416	20-25	RCC	F	N/A	No		Spinal cord tumour	VHL	RCC-CSG	chr3_10138433_10148506_DEL	10073	22	6	22
*Onset of RCC is given in a 5-year age range as per export data agreement with Genomics England.
B/L= bilateral, M= male, F= female

## Sheet: SuppTable5
Supplementary Table 5: Fisher's exact test results carrier count per gene in European participants (cases) and controls.
Gene	No of variants	Total AC	Total AN	Total mean AF	Total aggregated AF	Total carriers	Total participants	Total fraction of carriers	Controls AC	Controls AN	Controls mean AF	Controls aggregated AF	Controls carriers	Controls participants	Controls fraction of carriers	Cases AC	Cases AN	Cases mean AF	Cases aggregated AF	Cases carriers	Cases participants	Cases fraction of carriers	Excess group	Alleles Fishers p-value	Alleles Fishers OR	Alleles Fishers lower CI	Alleles Fishers upper CI	Carriers Fishers p-value	Carriers Fishers OR	Carriers Fishers lower CI	Carriers Fishers upper CI	Alleles Fishers p-value adj FDR	Carriers Fishers p-value adj	Alleles Fishers p-value adj FDR	Carriers Fishers p-value adj FDR
CHEK2	28	101	414196	0.000243846	0.00682769	100	7397	0.013519	68	347902	0.000195457	0.00547281	67	6213	0.0107838	33	66294	0.000497783	0.0139379	33	1184	0.0278716	cases	3.1588e-05	2.54756	1.62766	3.91588	2.34751e-05	2.62952	1.67025	4.06843	0.0036958	0.00274659	0.0036958	0.00274659
PMS1	20	71	295920	0.00023993	0.00479859	71	7398	0.00959719	52	248560	0.000209205	0.0041841	52	6214	0.0083682	19	47360	0.000401182	0.00802365	19	1184	0.0160473	cases	0.0217593	1.91792	1.07073	3.29943	0.0211559	1.93252	1.07471	3.33834	1	1	0.730174	0.61881
SDHA	6	18	88774	0.000202762	0.00121657	18	7398	0.00243309	11	74566	0.00014752	0.000885122	11	6214	0.0017702	7	14208	0.00049268	0.00295608	7	1184	0.00591216	cases	0.0166868	3.34084	1.09792	9.43636	0.0165732	3.35298	1.09972	9.49638	1	1	0.730174	0.61881
NTHL1	10	73	147954	0.000493397	0.00493397	71	7398	0.00959719	54	124274	0.000434524	0.00434524	52	6214	0.0083682	19	23680	0.000802365	0.00802365	19	1184	0.0160473	cases	0.0249632	1.8472	1.0338	3.16717	0.0211559	1.93252	1.07471	3.33834	1	1	0.730174	0.61881
EZH2	3	3	44388	6.75858e-05	0.000202758	3	7398	0.000405515	1	37284	2.68212e-05	8.04635e-05	1	6214	0.000160927	2	7104	0.000281532	0.000844595	2	1184	0.00168919	cases	0.0686367	10.4967	0.546468	616.826	0.0686058	10.5057	0.546594	617.685	1	1	0.864414	0.817317
WRN	34	200	503058	0.000397568	0.0135173	199	7398	0.0268992	157	422550	0.000371554	0.0126328	156	6214	0.0251046	43	80508	0.000534108	0.0181597	43	1184	0.0363176	cases	0.042112	1.43773	1.00115	2.02621	0.0388595	1.46339	1.01275	2.07656	1	1	0.864414	0.817317
FANCC	14	190	207140	0.000917254	0.0128416	189	7398	0.0255474	169	173988	0.000971331	0.0135986	168	6214	0.0270357	21	33152	0.000633446	0.00886824	21	1184	0.0177365	controls	0.0738815	0.651924	0.393203	1.02924	0.0698562	0.649864	0.390253	1.03135	1	1	0.864414	0.817317
ERCC5	34	58	503060	0.000115294	0.00392001	58	7398	0.00783996	54	422550	0.000127796	0.00434505	54	6214	0.00869005	4	80510	4.96833e-05	0.00168923	4	1184	0.00337838	controls	0.070805	0.38874	0.102224	1.05423	0.06973	0.386726	0.101503	1.05167	1	1	0.864414	0.817317
TP53	3	3	44382	6.7595e-05	0.000202785	3	7397	0.00040557	1	37284	2.68212e-05	8.04635e-05	1	6214	0.000160927	2	7098	0.00028177	0.000845309	2	1183	0.00169062	cases	0.0685451	10.5056	0.54693	617.345	0.0685142	10.5146	0.547056	618.206	1	1	0.864414	0.817317
BRCA1	18	33	266316	0.000123913	0.00223043	33	7398	0.00446067	32	223696	0.000143051	0.00257492	32	6214	0.00514966	1	42620	2.34632e-05	0.000422337	1	1184	0.000844595	controls	0.0525414	0.164	0.00403137	0.981829	0.0520451	0.163324	0.00401102	0.979748	1	1	0.864414	0.817317
SDHB	4	5	59182	8.44851e-05	0.000337941	5	7398	0.000675858	4	49712	8.04635e-05	0.000321854	4	6214	0.000643708	1	9470	0.000105597	0.000422386	1	1184	0.000844595	cases	0.581839	1.31238	0.026646	13.2682	0.582003	1.31229	0.0266256	13.2805	1	1	1	1
MUTYH	12	145	177478	0.000817003	0.00980403	144	7395	0.0194726	125	149070	0.000838532	0.0100624	124	6212	0.0199614	20	28408	0.000704027	0.00844832	20	1184	0.0168919	controls	0.570533	0.839483	0.495678	1.35283	0.566111	0.843606	0.495971	1.36647	1	1	1	1
SDHC	3	3	44388	6.75858e-05	0.000202758	3	7398	0.000405515	3	37284	8.04635e-05	0.00024139	3	6214	0.000482781	0	7104	0	0	0	1184	0	controls	1	0	0	12.7024	1	0	0	12.7066	1	1	1	1
CDC73	1	1	14796	6.75858e-05	6.75858e-05	1	7398	0.000135172	1	12428	8.04635e-05	8.04635e-05	1	6214	0.000160927	0	2368	0	0	0	1184	0	controls	1	0	0	204.035	1	0	0	204.035	1	1	1	1
FH	10	13	147928	8.78806e-05	0.000878806	13	7397	0.00175747	9	124256	7.24311e-05	0.000724311	9	6213	0.00144858	4	23672	0.000168976	0.00168976	4	1184	0.00337838	cases	0.141438	2.33313	0.524981	8.36017	0.141369	2.33638	0.524884	8.3878	1	1	1	1
ALK	28	44	403482	0.000109051	0.00305342	44	7206	0.00610602	38	338766	0.000112172	0.00314081	38	6050	0.00628099	6	64716	9.27128e-05	0.00259596	6	1156	0.00519031	controls	0.837607	0.826509	0.285549	1.97077	0.837124	0.825467	0.284538	1.97432	1	1	1	1
SOS1	11	16	162756	9.83067e-05	0.00108137	16	7398	0.00216275	15	136708	0.000109723	0.00120695	15	6214	0.0024139	1	26048	3.83907e-05	0.000422297	1	1184	0.000844595	controls	0.494707	0.349863	0.00831371	2.27426	0.494262	0.349371	0.00829466	2.27506	1	1	1	1
EPCAM	3	3	44388	6.75858e-05	0.000202758	3	7398	0.000405515	2	37284	5.36423e-05	0.000160927	2	6214	0.000321854	1	7104	0.000140766	0.000422297	1	1184	0.000844595	cases	0.407395	2.62429	0.044477	50.3985	0.407433	2.62505	0.0444654	50.4443	1	1	1	1
MSH2	21	33	308654	0.000106916	0.00224523	33	7349	0.00449041	28	259258	0.000108001	0.00226801	28	6173	0.00453588	5	49396	0.000101223	0.00212568	5	1177	0.00424809	controls	1	0.937223	0.282561	2.45855	1	0.936274	0.281707	2.46278	1	1	1	1
MSH6	32	56	472880	0.000118423	0.00378954	47	7389	0.00636081	49	397166	0.000123374	0.00394797	41	6206	0.00660651	7	75714	9.24532e-05	0.0029585	6	1184	0.00506757	controls	0.585996	0.749351	0.28634	1.66323	0.690639	0.765896	0.265164	1.81981	1	1	1	1
FANCL	16	88	236736	0.000371722	0.00594755	88	7398	0.0118951	77	198848	0.00038723	0.00619569	77	6214	0.0123914	11	37888	0.000290329	0.00464527	11	1184	0.00929054	controls	0.466612	0.749688	0.359316	1.41762	0.464034	0.74744	0.357157	1.41876	1	1	1	1
TMEM127	3	3	44386	6.75889e-05	0.000202767	3	7398	0.000405515	3	37282	8.04678e-05	0.000241403	3	6214	0.000482781	0	7104	0	0	0	1184	0	controls	1	0	0	12.7018	1	0	0	12.7066	1	1	1	1
ERCC3	22	44	325504	0.000135175	0.00297385	43	7398	0.00581238	40	273412	0.000146299	0.00321859	39	6214	0.00627615	4	52092	7.67872e-05	0.00168932	4	1184	0.00337838	controls	0.301575	0.52483	0.136379	1.45192	0.29807	0.536762	0.139061	1.49188	1	1	1	1
ABCB11	24	30	355100	8.44832e-05	0.0020276	30	7398	0.00405515	25	298268	8.38172e-05	0.00201161	25	6214	0.00402317	5	56832	8.79786e-05	0.00211149	5	1184	0.00422297	cases	0.80704	1.04966	0.313816	2.79166	0.806767	1.04987	0.313256	2.79969	1	1	1	1
DIS3L2	13	28	192344	0.000145573	0.00189244	28	7398	0.00378481	22	161562	0.000136171	0.00177022	22	6214	0.00354039	6	30782	0.000194919	0.00253395	6	1184	0.00506757	cases	0.43716	1.43151	0.474803	3.64079	0.436462	1.43347	0.474456	3.65548	1	1	1	1
FANCD2	22	36	325510	0.000110596	0.0024331	36	7398	0.00486618	27	273414	9.87513e-05	0.00217253	27	6214	0.00434503	9	52096	0.000172758	0.00380068	9	1184	0.00760135	cases	0.167792	1.74955	0.723847	3.83287	0.166855	1.75501	0.724226	3.85685	1	1	1	1
VHL	8	14	118362	0.000118281	0.00094625	14	7398	0.0018924	10	99420	0.000100583	0.000804667	10	6214	0.00160927	4	18942	0.000211171	0.00168937	4	1184	0.00337838	cases	0.261274	2.09971	0.480608	7.27921	0.260928	2.10281	0.480561	7.30442	1	1	1	1
XPC	22	39	325326	0.00011988	0.00263735	39	7394	0.00527455	29	273268	0.000106123	0.0023347	29	6211	0.00466914	10	52058	0.000192093	0.00422606	10	1184	0.00844595	cases	0.122093	1.81025	0.787015	3.82181	0.121333	1.8156	0.787184	3.84555	1	1	1	1
MLH1	14	22	207126	0.000106216	0.00148702	21	7398	0.00283861	16	173976	9.19667e-05	0.00128753	15	6214	0.0024139	6	33150	0.000180995	0.00253394	6	1184	0.00506757	cases	0.148678	1.96832	0.63072	5.29575	0.131356	2.10469	0.667628	5.75502	1	1	1	1
BAP1	6	8	88766	9.01246e-05	0.000540748	8	7398	0.00108137	6	74558	8.04743e-05	0.000482846	6	6214	0.000965562	2	14208	0.000140766	0.000844595	2	1184	0.00168919	cases	0.62232	1.74929	0.172635	9.78501	0.622165	1.75054	0.172577	9.80585	1	1	1	1
PBRM1	10	30	147958	0.00020276	0.0020276	30	7398	0.00405515	27	124278	0.000217255	0.00217255	27	6214	0.00434503	3	23680	0.000126689	0.00126689	3	1184	0.00253378	controls	0.464036	0.583087	0.113175	1.89509	0.463149	0.582124	0.112816	1.8964	1	1	1	1
MITF	8	10	118362	8.44866e-05	0.000675893	10	7398	0.00135172	9	99418	9.05269e-05	0.000724215	9	6214	0.00144834	1	18944	5.27872e-05	0.000422297	1	1184	0.000844595	controls	1	0.583093	0.0133057	4.2084	1	0.582831	0.0132886	4.21288	1	1	1	1
GATA2	5	7	73970	9.4633e-05	0.000473165	7	7397	0.00094633	6	62132	9.65686e-05	0.000482843	6	6214	0.000965562	1	11838	8.44737e-05	0.000422369	1	1184	0.000844595	controls	1	0.874753	0.0190155	7.21111	1	0.874636	0.0189984	7.21917	1	1	1	1
PDGFRA	12	15	177552	8.44823e-05	0.00101379	15	7398	0.00202758	13	149136	8.71688e-05	0.00104603	13	6214	0.00209205	2	28416	7.03829e-05	0.000844595	2	1184	0.00168919	controls	1	0.80742	0.0884549	3.56691	1	0.807129	0.0883164	3.5724	1	1	1	1
KIT	5	6	73976	8.11074e-05	0.000405537	6	7398	0.00081103	5	62136	8.04686e-05	0.000402343	5	6214	0.000804635	1	11840	8.44595e-05	0.000422297	1	1184	0.000844595	cases	1	1.04961	0.0221895	9.38142	1	1.04971	0.0221751	9.39312	1	1	1	1
FBXW7	3	3	44380	6.7598e-05	0.000202794	3	7397	0.00040557	3	37276	8.04807e-05	0.000241442	3	6213	0.000482859	0	7104	0	0	0	1184	0	controls	1	0	0	12.6997	1	0	0	12.7045	1	1	1	1
TERT	6	6	88766	6.75934e-05	0.000405561	6	7398	0.00081103	5	74560	6.70601e-05	0.000402361	5	6214	0.000804635	1	14206	7.03928e-05	0.000422357	1	1184	0.000844595	cases	1	1.04971	0.022192	9.38213	1	1.04971	0.0221751	9.39312	1	1	1	1
APC	35	68	517856	0.000131311	0.00459587	67	7398	0.0090565	60	434976	0.000137939	0.00482785	59	6214	0.00949469	8	82880	9.65251e-05	0.00337838	8	1184	0.00675676	controls	0.410057	0.699741	0.288911	1.46924	0.501712	0.709704	0.292058	1.49686	1	1	1	1
ITK	4	4	59180	6.75904e-05	0.000270362	4	7398	0.000540687	4	49708	8.04699e-05	0.00032188	4	6214	0.000643708	0	9472	0	0	0	1184	0	controls	1	0	0	7.95035	1	0	0	7.95395	1	1	1	1
NSD1	6	6	88776	6.75858e-05	0.000405515	6	7398	0.00081103	5	74568	6.70529e-05	0.000402317	5	6214	0.000804635	1	14208	7.03829e-05	0.000422297	1	1184	0.000844595	cases	1	1.04967	0.0221912	9.38182	1	1.04971	0.0221751	9.39312	1	1	1	1
FANCE	14	29	207130	0.000140009	0.00196012	29	7398	0.00391998	24	173980	0.000137947	0.00193126	24	6214	0.00386225	5	33150	0.00015083	0.00211161	5	1184	0.00422297	cases	0.800898	1.09343	0.325822	2.92352	0.800602	1.09381	0.325299	2.93218	1	1	1	1
POLH	22	82	325498	0.000251922	0.00554228	81	7398	0.0109489	68	273406	0.000248714	0.00547172	67	6214	0.0107821	14	52092	0.000268755	0.00591262	14	1184	0.0118243	cases	0.763511	1.08062	0.56123	1.93988	0.760203	1.09783	0.567811	1.98065	1	1	1	1
PMS2	19	40	279608	0.000143057	0.00271809	40	7359	0.00543552	36	234866	0.000153279	0.0029123	36	6181	0.0058243	4	44742	8.94015e-05	0.00169863	4	1178	0.00339559	controls	0.390642	0.583226	0.150778	1.62728	0.389366	0.58162	0.150088	1.62716	1	1	1	1
EGFR	19	33	281118	0.000117388	0.00223038	33	7398	0.00446067	29	236128	0.000122815	0.00233348	29	6214	0.00466688	4	44990	8.89086e-05	0.00168926	4	1184	0.00337838	controls	0.8113	0.723902	0.184905	2.06163	0.810916	0.722999	0.184343	2.06439	1	1	1	1
SBDS	9	91	133126	0.000683563	0.00615207	90	7396	0.0121687	73	111826	0.0006528	0.0058752	72	6213	0.0115886	18	21300	0.00084507	0.00760563	18	1184	0.0152027	cases	0.317143	1.29478	0.727084	2.19228	0.310296	1.31663	0.736136	2.24087	1	1	1	1
SLC25A13	21	30	310708	9.65537e-05	0.00202763	30	7398	0.00405515	24	260982	9.19604e-05	0.00193117	24	6214	0.00386225	6	49726	0.000120661	0.00253389	6	1184	0.00506757	cases	0.615845	1.31214	0.438646	3.29502	0.615189	1.31361	0.438197	3.30789	1	1	1	1
MET	11	39	162754	0.000239625	0.00263588	39	7398	0.0052717	32	136706	0.000234079	0.00257487	32	6214	0.00514966	7	26048	0.000268735	0.00295608	7	1184	0.00591216	cases	0.665651	1.14806	0.427651	2.64848	0.665007	1.14889	0.426978	2.65823	1	1	1	1
PRSS1	8	12	118358	0.000101387	0.000811099	12	7398	0.00162206	11	99416	0.000110646	0.000885169	11	6214	0.0017702	1	18942	5.27927e-05	0.000422342	1	1184	0.000844595	controls	0.704464	0.477108	0.011087	3.28297	0.704232	0.476717	0.0110684	3.28554	1	1	1	1
WWP1	18	38	266324	0.000142683	0.0025683	38	7398	0.00513652	32	223700	0.000143049	0.00257488	32	6214	0.00514966	6	42624	0.000140766	0.00253378	6	1184	0.00506757	controls	1	0.984037	0.336336	2.3861	1	0.983978	0.335581	2.39285	1	1	1	1
NBN	23	157	340306	0.000461349	0.010611	156	7398	0.0210868	128	285842	0.0004478	0.0102994	127	6214	0.0204377	29	54464	0.000532462	0.0122466	29	1184	0.0244932	cases	0.384455	1.18914	0.765773	1.79097	0.377038	1.20336	0.770901	1.8231	1	1	1	1
EXT1	4	7	59182	0.000118279	0.000473117	7	7398	0.000946202	6	49712	0.000120695	0.000482781	6	6214	0.000965562	1	9470	0.000105597	0.000422386	1	1184	0.000844595	controls	1	0.874901	0.0190183	7.21258	1	0.874636	0.0189984	7.21917	1	1	1	1
RECQL4	62	127	917034	0.00013849	0.00858638	125	7396	0.016901	105	770248	0.00013632	0.00845182	103	6212	0.0165808	22	146786	0.000149878	0.00929244	22	1184	0.0185811	cases	0.716113	1.0995	0.660907	1.75335	0.62255	1.12294	0.671559	1.80144	1	1	1	1
MTAP	6	8	88774	9.01165e-05	0.000540699	8	7398	0.00108137	7	74566	9.38766e-05	0.000563259	7	6214	0.00112649	1	14208	7.03829e-05	0.000422297	1	1184	0.000844595	controls	1	0.749724	0.0166337	5.83645	1	0.749574	0.0166172	5.8432	1	1	1	1
CDKN2A	2	2	29592	6.75858e-05	0.000135172	2	7398	0.000270343	1	24856	4.02317e-05	8.04635e-05	1	6214	0.000160927	1	4736	0.000211149	0.000422297	1	1184	0.000844595	cases	0.294477	5.24888	0.0668575	410.642	0.294491	5.25022	0.0668498	410.898	1	1	1	1
CDKN2B	4	38	59178	0.000642131	0.00256852	38	7398	0.00513652	33	49706	0.000663904	0.00265562	33	6214	0.00531059	5	9472	0.000527872	0.00211149	5	1184	0.00422297	controls	0.825098	0.794998	0.242232	2.04999	0.824706	0.794354	0.241561	2.05346	1	1	1	1
FANCG	11	13	162756	7.98742e-05	0.000878616	13	7398	0.00175723	10	136708	7.31486e-05	0.000804635	10	6214	0.00160927	3	26048	0.000115172	0.00126689	3	1184	0.00253378	cases	0.450029	1.57455	0.278435	6.11582	0.449811	1.57584	0.27827	6.13237	1	1	1	1
PTCH1	21	27	310658	8.69123e-05	0.00182516	27	7397	0.00365013	23	260940	8.81429e-05	0.001851	23	6213	0.00370192	4	49718	8.04538e-05	0.00168953	4	1184	0.00337838	controls	1	0.912731	0.229442	2.67139	1	0.912289	0.228923	2.67676	1	1	1	1
XPA	8	12	118368	0.000101379	0.00081103	12	7398	0.00162206	10	99424	0.000100579	0.000804635	10	6214	0.00160927	2	18944	0.000105574	0.000844595	2	1184	0.00168919	cases	1	1.04968	0.111806	4.9261	1	1.04975	0.111685	4.93496	1	1	1	1
TGFBR1	5	7	73980	9.46202e-05	0.000473101	7	7398	0.000946202	6	62140	9.65562e-05	0.000482781	6	6214	0.000965562	1	11840	8.44595e-05	0.000422297	1	1184	0.000844595	controls	1	0.874718	0.0190147	7.21082	1	0.874636	0.0189984	7.21917	1	1	1	1
TSC1	10	15	147960	0.000101379	0.00101379	15	7398	0.00202758	15	124280	0.000120695	0.00120695	15	6214	0.0024139	0	23680	0	0	0	1184	0	controls	0.150935	0	0	1.4632	0.150552	0	0	1.4622	1	1	1	1
RET	13	20	192324	0.000103991	0.00135189	20	7398	0.00270343	18	161542	0.000111426	0.00144854	18	6214	0.00289668	2	30782	6.4973e-05	0.000844649	2	1184	0.00168919	controls	0.75901	0.583081	0.0656071	2.43562	0.758713	0.582478	0.065458	2.43808	1	1	1	1
PRF1	18	40	266310	0.000150201	0.00270362	39	7398	0.0052717	36	223688	0.000160938	0.00289689	35	6214	0.00563244	4	42622	9.38482e-05	0.00168927	4	1184	0.00337838	controls	0.390638	0.583095	0.150744	1.62692	0.508692	0.598487	0.154221	1.67838	1	1	1	1
BMPR1A	5	20	73978	0.000270351	0.00135175	20	7398	0.00270343	16	62140	0.000257483	0.00128742	16	6214	0.00257483	4	11838	0.000337895	0.00168947	4	1184	0.00337838	cases	0.548141	1.3124	0.319244	4.06981	0.547876	1.31308	0.318903	4.08062	1	1	1	1
PTEN	8	8	118366	6.7587e-05	0.000540696	8	7398	0.00108137	8	99422	8.04651e-05	0.000643721	8	6214	0.00128742	0	18944	0	0	0	1184	0	controls	0.37043	0	0	3.07448	0.370164	0	0	3.07504	1	1	1	1
FAS	1	1	14796	6.75858e-05	6.75858e-05	1	7398	0.000135172	1	12428	8.04635e-05	8.04635e-05	1	6214	0.000160927	0	2368	0	0	0	1184	0	controls	1	0	0	204.035	1	0	0	204.035	1	1	1	1
SUFU	6	8	88774	9.01165e-05	0.000540699	8	7398	0.00108137	7	74568	9.3874e-05	0.000563244	7	6214	0.00112649	1	14206	7.03928e-05	0.000422357	1	1184	0.000844595	controls	1	0.74985	0.0166365	5.83743	1	0.749574	0.0166172	5.8432	1	1	1	1
HRAS	3	3	44376	6.76041e-05	0.000202812	3	7396	0.000405625	2	37276	5.36538e-05	0.000160961	2	6213	0.000321906	1	7100	0.000140845	0.000422535	1	1184	0.000844595	cases	0.407296	2.6252	0.0444925	50.4161	0.407479	2.62463	0.0444582	50.4362	1	1	1	1
CDKN1C	1	1	14796	6.75858e-05	6.75858e-05	1	7398	0.000135172	0	12428	0	0	0	6214	0	1	2368	0.000422297	0.000422297	1	1184	0.000844595	cases	0.160043	Inf	0.134572	Inf	0.160043	Inf	0.134572	Inf	1	1	1	1
FANCF	11	23	162752	0.000141319	0.00155451	23	7398	0.00310895	21	136706	0.000153614	0.00168976	21	6214	0.00337947	2	26046	7.67872e-05	0.000844659	2	1184	0.00168919	controls	0.566755	0.499836	0.0568174	2.04503	0.566203	0.499032	0.0566555	2.04601	1	1	1	1
EXT2	24	64	355096	0.000180233	0.00432559	63	7398	0.00851582	54	298264	0.000181048	0.00434514	53	6214	0.00852913	10	56832	0.000175957	0.00422297	10	1184	0.00844595	controls	1	0.971875	0.441228	1.92786	1	0.990165	0.447801	1.97386	1	1	1	1
DDB2	9	11	133160	8.26074e-05	0.000743467	11	7398	0.00148689	9	111848	8.04663e-05	0.000724197	9	6214	0.00144834	2	21312	9.38438e-05	0.000844595	2	1184	0.00168919	cases	0.692254	1.16624	0.122591	5.63607	0.69219	1.16652	0.12248	5.64691	1	1	1	1
SDHAF2	3	5	44386	0.000112648	0.000337944	5	7398	0.000675858	4	37282	0.00010729	0.000321871	4	6214	0.000643708	1	7104	0.000140766	0.000422297	1	1184	0.000844595	cases	0.581932	1.31204	0.0266383	13.2654	0.582003	1.31229	0.0266256	13.2805	1	1	1	1
MEN1	7	7	103560	6.75937e-05	0.000473156	7	7398	0.000946202	6	86988	6.8975e-05	0.000482825	6	6214	0.000965562	1	16572	6.03427e-05	0.000422399	1	1184	0.000844595	controls	1	0.874851	0.0190181	7.21164	1	0.874636	0.0189984	7.21917	1	1	1	1
AIP	4	4	59172	6.75995e-05	0.000270398	4	7397	0.00054076	4	49702	8.04797e-05	0.000321919	4	6213	0.000643811	0	9470	0	0	0	1184	0	controls	1	0	0	7.95106	1	0	0	7.95267	1	1	1	1
CEP57	8	18	118368	0.000152068	0.00121655	18	7398	0.00243309	16	99424	0.000160927	0.00128742	16	6214	0.00257483	2	18944	0.000105574	0.000844595	2	1184	0.00168919	controls	0.755494	0.656006	0.073166	2.79061	0.755207	0.655491	0.0730208	2.79385	1	1	1	1
ATM	56	113	828564	0.000136381	0.00763731	113	7398	0.0152744	92	695958	0.000132192	0.00740275	92	6214	0.0148053	21	132606	0.000158364	0.00886838	21	1184	0.0177365	cases	0.441738	1.19799	0.708084	1.94069	0.438419	1.2015	0.707177	1.95576	1	1	1	1
SDHD	3	3	44382	6.7595e-05	0.000202785	3	7397	0.00040557	2	37282	5.36452e-05	0.000160936	2	6214	0.000321854	1	7100	0.000140845	0.000422535	1	1184	0.000844595	cases	0.40725	2.62563	0.0444996	50.4241	0.407433	2.62505	0.0444654	50.4443	1	1	1	1
CBL	9	10	133164	7.50954e-05	0.000675858	10	7398	0.00135172	8	111852	7.15231e-05	0.000643708	8	6214	0.00128742	2	21312	9.38438e-05	0.000844595	2	1184	0.00168919	cases	0.666914	1.3121	0.135756	6.5755	0.666823	1.31255	0.135649	6.58842	1	1	1	1
CDKN1B	4	4	59184	6.75858e-05	0.000270343	4	7398	0.000540687	3	49712	6.03476e-05	0.00024139	3	6214	0.000482781	1	9472	0.000105574	0.000422297	1	1184	0.000844595	cases	0.502241	1.74949	0.0333223	21.7907	0.502308	1.74991	0.0333085	21.8143	1	1	1	1
CDK4	3	4	44386	9.01185e-05	0.000270356	4	7398	0.000540687	4	37282	0.00010729	0.000321871	4	6214	0.000643708	0	7104	0	0	0	1184	0	controls	1	0	0	7.9507	1	0	0	7.95395	1	1	1	1
POLE	47	91	695276	0.000130883	0.00615151	90	7397	0.0121671	73	583996	0.000125001	0.00587504	72	6213	0.0115886	18	111280	0.000161754	0.00760244	18	1184	0.0152027	cases	0.317397	1.29407	0.726813	2.19065	0.310296	1.31663	0.736136	2.24087	1	1	1	1
BRCA2	54	71	798974	8.8864e-05	0.00479865	71	7398	0.00959719	64	671102	9.53655e-05	0.00514974	64	6214	0.0102993	7	127872	5.47422e-05	0.00295608	7	1184	0.00591216	controls	0.194686	0.574005	0.221911	1.25227	0.19256	0.571539	0.22041	1.25107	1	1	1	1
RB1	8	10	118368	8.44823e-05	0.000675858	10	7398	0.00135172	8	99424	8.04635e-05	0.000643708	8	6214	0.00128742	2	18944	0.000105574	0.000844595	2	1184	0.00168919	cases	0.666913	1.31211	0.135755	6.5756	0.666823	1.31255	0.135649	6.58842	1	1	1	1
FANCM	27	90	399490	0.000225287	0.00608276	90	7398	0.0121655	77	335554	0.000229471	0.00619572	77	6214	0.0123914	13	63936	0.000203328	0.00548986	13	1184	0.0109797	controls	0.774862	0.886067	0.451448	1.60631	0.773528	0.884838	0.449338	1.61061	1	1	1	1
MAX	1	2	14794	0.00013519	0.00013519	2	7397	0.00027038	1	12426	8.04764e-05	8.04764e-05	1	6213	0.000160953	1	2368	0.000422297	0.000422297	1	1184	0.000844595	cases	0.294518	5.24848	0.0668442	410.661	0.294527	5.24938	0.066839	410.833	1	1	1	1
DICER1	15	25	221938	0.000112644	0.00168966	24	7398	0.00324412	23	186418	0.000123379	0.00185068	22	6214	0.00354039	2	35520	5.63063e-05	0.000844595	2	1184	0.00168919	controls	0.413191	0.456338	0.0521517	1.84693	0.410842	0.476274	0.0542223	1.9417	1	1	1	1
BUB1B	19	32	281124	0.000113829	0.00216275	32	7398	0.00432549	29	236132	0.000122813	0.00233344	29	6214	0.00466688	3	44992	6.66785e-05	0.00126689	3	1184	0.00253378	controls	0.467311	0.542902	0.105817	1.75152	0.466386	0.541807	0.105438	1.75224	1	1	1	1
FAH	17	22	251520	8.74682e-05	0.00148696	22	7398	0.00297378	19	211266	8.9934e-05	0.00152888	19	6214	0.00305761	3	40254	7.45268e-05	0.00126695	3	1184	0.00253378	controls	1	0.828671	0.157029	2.81529	1	0.828266	0.156713	2.82026	1	1	1	1
FANCI	29	38	429074	8.85628e-05	0.00256832	38	7398	0.00513652	31	360402	8.60151e-05	0.00249444	31	6214	0.00498874	7	68672	0.000101934	0.00295608	7	1184	0.00591216	cases	0.658297	1.18506	0.44044	2.74332	0.65759	1.18615	0.439803	2.75387	1	1	1	1
BLM	16	24	236730	0.000101381	0.0016221	24	7398	0.00324412	19	198842	9.55533e-05	0.00152885	19	6214	0.00305761	5	37888	0.000131968	0.00211149	5	1184	0.00422297	cases	0.573979	1.38114	0.403023	3.82452	0.573428	1.38268	0.402697	3.83838	1	1	1	1
TSC2	33	99	488108	0.000202824	0.00669319	98	7396	0.0132504	83	409984	0.000202447	0.00668075	82	6212	0.0132003	16	78124	0.000204803	0.00675849	16	1184	0.0135135	cases	1	1.01164	0.552746	1.74149	0.890038	1.02406	0.557191	1.77181	1	1	1	1
SLX4	46	71	680584	0.000104322	0.00479882	71	7398	0.00959719	64	571656	0.000111955	0.00514995	64	6214	0.0102993	7	108928	6.42626e-05	0.00295608	7	1184	0.00591216	controls	0.194684	0.573977	0.221899	1.25222	0.19256	0.571539	0.22041	1.25107	1	1	1	1
ERCC4	22	174	325504	0.000534556	0.0117602	173	7398	0.0233847	149	273408	0.000544973	0.0119894	148	6214	0.0238172	25	52096	0.000479883	0.0105574	25	1184	0.0211149	controls	0.606282	0.880519	0.552029	1.35126	0.674472	0.884109	0.551619	1.36446	1	1	1	1
PALB2	23	62	340296	0.000182194	0.00419047	60	7398	0.0081103	53	285834	0.000185422	0.00426471	51	6214	0.00820727	9	54462	0.000165253	0.00380082	9	1184	0.00760135	controls	0.86346	0.891227	0.386472	1.82272	1	0.925595	0.399498	1.90503	1	1	1	1
CYLD	4	4	59184	6.75858e-05	0.000270343	4	7398	0.000540687	3	49712	6.03476e-05	0.00024139	3	6214	0.000482781	1	9472	0.000105574	0.000422297	1	1184	0.000844595	cases	0.502241	1.74949	0.0333223	21.7907	0.502308	1.74991	0.0333085	21.8143	1	1	1	1
CDH1	14	30	207140	0.00014483	0.00202761	30	7398	0.00405515	26	173988	0.000149436	0.0020921	26	6214	0.0041841	4	33152	0.000120656	0.00168919	4	1184	0.00337838	controls	1	0.807392	0.20476	2.32749	1	0.806802	0.204249	2.33165	1	1	1	1
FANCA	46	63	680554	9.25716e-05	0.0042583	63	7398	0.00851582	53	571632	9.2717e-05	0.00426498	53	6214	0.00852913	10	108922	9.18088e-05	0.00422321	10	1184	0.00844595	controls	1	0.990204	0.449119	1.96682	1	0.990165	0.447801	1.97386	1	1	1	1
FLCN	13	24	192312	0.000124797	0.00162236	24	7397	0.00324456	19	161538	0.000117619	0.00152905	19	6213	0.0030581	5	30774	0.000162475	0.00211217	5	1184	0.00422297	cases	0.573946	1.38142	0.403099	3.82536	0.573451	1.38246	0.402632	3.83776	1	1	1	1
NF1	14	19	207142	9.17245e-05	0.00128414	19	7398	0.00256826	17	173990	9.77068e-05	0.00136789	17	6214	0.00273576	2	33152	6.03282e-05	0.000844595	2	1184	0.00168919	controls	0.756126	0.617421	0.0691845	2.6011	0.755826	0.616837	0.0690334	2.60392	1	1	1	1
RAD51D	10	17	147956	0.000114899	0.00114899	17	7398	0.00229792	15	124276	0.000120699	0.00120699	15	6214	0.0024139	2	23680	8.44595e-05	0.000844595	2	1184	0.00168919	controls	1	0.69973	0.0776376	3.00896	1	0.699298	0.0774958	3.01307	1	1	1	1
STAT3	3	3	44386	6.75889e-05	0.000202767	3	7398	0.000405515	3	37282	8.04678e-05	0.000241403	3	6214	0.000482781	0	7104	0	0	0	1184	0	controls	1	0	0	12.7018	1	0	0	12.7066	1	1	1	1
RAD51C	5	5	73978	6.75877e-05	0.000337938	5	7398	0.000675858	5	62138	8.04661e-05	0.00040233	5	6214	0.000804635	0	11840	0	0	0	1184	0	controls	1	0	0	5.72746	1	0	0	5.72973	1	1	1	1
TRIM37	9	12	133156	9.01199e-05	0.000811079	12	7398	0.00162206	12	111844	0.000107292	0.000965631	12	6214	0.00193112	0	21312	0	0	0	1184	0	controls	0.234771	0	0	1.88867	0.234411	0	0	1.88826	1	1	1	1
BRIP1	35	75	517856	0.000144828	0.00506898	75	7398	0.0101379	62	434980	0.000142535	0.00498874	62	6214	0.00997747	13	82876	0.000156861	0.00549013	13	1184	0.0109797	cases	0.752448	1.10055	0.555092	2.02258	0.751312	1.10158	0.553778	2.03255	1	1	1	1
AXIN2	16	22	236706	9.29423e-05	0.00148708	22	7398	0.00297378	18	198828	9.05305e-05	0.00144849	18	6214	0.00289668	4	37878	0.000105602	0.00168964	4	1184	0.00337838	cases	0.770297	1.16647	0.287141	3.54144	0.770055	1.1668	0.286726	3.5508	1	1	1	1
PRKAR1A	1	1	14796	6.75858e-05	6.75858e-05	1	7398	0.000135172	1	12428	8.04635e-05	8.04635e-05	1	6214	0.000160927	0	2368	0	0	0	1184	0	controls	1	0	0	204.035	1	0	0	204.035	1	1	1	1
RHBDF2	11	53	162748	0.000325657	0.00358223	53	7398	0.0071641	42	136702	0.000307238	0.00337961	42	6214	0.00675893	11	26046	0.00042233	0.00464563	11	1184	0.00929054	cases	0.347857	1.37476	0.63824	2.71744	0.346348	1.378	0.637911	2.7333	1	1	1	1
SMAD4	4	4	59182	6.75881e-05	0.000270352	4	7398	0.000540687	4	49710	8.04667e-05	0.000321867	4	6214	0.000643708	0	9472	0	0	0	1184	0	controls	1	0	0	7.95066	1	0	0	7.95395	1	1	1	1
ELANE	6	9	88768	0.000101388	0.000608327	9	7398	0.00121655	7	74562	9.38816e-05	0.00056329	7	6214	0.00112649	2	14206	0.000140786	0.000844714	2	1184	0.00168919	cases	0.643089	1.49967	0.151968	7.87757	0.642981	1.50026	0.151865	7.89253	1	1	1	1
STK11	5	5	73958	6.76059e-05	0.00033803	5	7396	0.000676041	4	62118	6.43936e-05	0.000321968	4	6212	0.000643915	1	11840	8.44595e-05	0.000422297	1	1184	0.000844595	cases	0.582025	1.31163	0.0266314	13.2602	0.582111	1.31186	0.026617	13.2763	1	1	1	1
SMARCA4	6	7	88772	7.88537e-05	0.000473122	7	7398	0.000946202	6	74564	8.04678e-05	0.000482807	6	6214	0.000965562	1	14208	7.03829e-05	0.000422297	1	1184	0.000844595	controls	1	0.874673	0.019014	7.21028	1	0.874636	0.0189984	7.21917	1	1	1	1
CEBPA	5	6	73716	8.13935e-05	0.000406967	6	7372	0.00081389	5	61932	8.07337e-05	0.000403669	5	6194	0.000807233	1	11784	8.48608e-05	0.000424304	1	1179	0.000848176	cases	1	1.05113	0.0222218	9.39504	1	1.05077	0.0221974	9.40264	1	1	1	1
ERCC2	31	52	458300	0.000113463	0.00351735	52	7392	0.00703463	46	384956	0.000119494	0.00370432	46	6209	0.0074086	6	73344	8.18063e-05	0.00253599	6	1183	0.00507185	controls	0.453755	0.684581	0.238917	1.60706	0.45216	0.683014	0.237832	1.60832	1	1	1	1
POLD1	24	28	354996	7.88741e-05	0.00189298	28	7396	0.00378583	24	298184	8.04872e-05	0.00193169	24	6213	0.00386287	4	56812	7.04077e-05	0.00168978	4	1184	0.00337838	controls	1	0.874768	0.220594	2.54647	1	0.874174	0.220051	2.55117	1	1	1	1
RUNX1	9	20	133080	0.000150286	0.00135257	20	7394	0.0027049	17	111782	0.000152082	0.00136874	17	6211	0.00273708	3	21298	0.000140858	0.00126772	3	1184	0.00253378	controls	1	0.926172	0.173876	3.20256	1	0.925525	0.173499	3.2072	1	1	1	1
SMARCB1	1	1	14790	6.76133e-05	6.76133e-05	1	7395	0.000135227	1	12424	8.04894e-05	8.04894e-05	1	6212	0.000160979	0	2366	0	0	0	1183	0	controls	1	0	0	204.141	1	0	0	204.141	1	1	1	1
NF2	7	9	103570	8.68978e-05	0.000608284	9	7398	0.00121655	8	86994	9.19604e-05	0.000643723	8	6214	0.00128742	1	16576	6.03282e-05	0.000422297	1	1184	0.000844595	controls	1	0.656007	0.0147864	4.89347	1	0.655782	0.0147692	4.89885	1	1	1	1
No of variants= Number of variants; total AC= total allele count; Total mean AF= Total mean allele frequency; Total aggregated AF= Total aggregated allele frequency; OR= Odds ratio; Carriers Lower CI= carriers lower confidence interval; Carriers Upper CI= carriers upper confidence interval; Carriers fisher P adj FDR= Carriers Fisher’s test P-value adjusted by false discovery rate

## Sheet: SuppTable6
Supplementary Table 6: List of cancer susceptibility genes (CSGs) in alphabetical order with chromosomal coordinates (GRCh38).
Gene_name	Chr	Gene_start	Gene_end	Gene_category
ABCB11	2	168922937	169031322	Other-CSG(AR)
AIP	11	67483040	67491103	Other-CSG(AD)
ALK	2	29192773	29921566	Other-CSG(AR)
APC	5	112707498	112846239	Other-CSG(AD)
ATM	11	108222483	108369102	Other-CSG(AD)
AXIN2	17	65528562	65561647	Other-CSG(AD)
BAP1	3	52401012	52410350	RCC-CSG
BLM	15	90717326	90816165	Other-CSG(AR)
BMPR1A	10	86756649	86932838	Other-CSG(AD)
BRCA1	17	43044294	43170245	Other-CSG(AD)
BRCA2	13	32315473	32400266	Other-CSG(AD)
BRIP1	17	616781265	61863521	Other-CSG(AD)
BUB1B	15	40161022	40221136	Other-CSG(AR)
CBL	11	119206275	119313926	Other-CSG(AD)
CDC73	1	193122016	193253901	RCC-CSG
CDH1	16	68737224	68835548	Other-CSG(AD)
CDK4	12	57747726	57756013	Other-CSG(AD)
CDKN1B	12	12715057	12722371	Other-CSG(AD)
CDKN1C	11	2883212	2885881	Other-CSG(AD)
CDKN2A	9	21967752	21995301	Other-CSG(AD)
CDKN2B	9	22002902	22009363	Other-CSG(AD)
CEBPA	19	33299933	33302564	Other-CSG(AD)
CEP57	11	95789964	95832693	Other-CSG(AR)
CHEK2	22	28687742	28742422	RCC-CSG
CYLD	16	50742049	50801935	Other-CSG(AD)
DDB2	11	47214464	47239240	Other-CSG(AD)
DICER1	14	95086227	95158010	Other-CSG(AD)
DIS3L2	2	231961244	232344350	Other-CSG(AR)
EGFR	7	55019020	55211628	Other-CSG(AD)
ELANE	19	851013	856247	Other-CSG(AD)
EPCAM	2	47345157	47387601	Other-CSG(AD)
ERCC2	19	45349836	45370918	Other-CSG(AR)
ERCC3	2	127257289	127294176	Other-CSG(AR)
ERCC4	16	13920156	13952345	Other-CSG(AR)
ERCC5	13	102844843	102876001	Other-CSG(AR)
EXT1	8	117794489	118111853	Other-CSG(AD)
EXT2	11	44095548	44245429	Other-CSG(AD)
EZH2	7	148807382	148884321	Other-CSG(AD)
FAH	15	80152489	80186946	Other-CSG(AR)
FANCA	16	89737548	89816657	Other-CSG(AR)
FANCC	9	95099053	95426796	Other-CSG(AR)
FANCD2	3	10026413	10101930	Other-CSG(AR)
FANCE	6	35452360	35467103	Other-CSG(AR)
FANCF	11	22622518	22626787	Other-CSG(AR)
FANCG	9	35073834	35080016	Other-CSG(AR)
FANCI	15	89243948	89317261	Other-CSG(AR)
FANCL	2	58159242	58241372	Other-CSG(AR)
FANCM	14	45135939	45200890	Other-CSG(AD)
FAS	10	88990581	89015785	Other-CSG(AD)
FBXW7	4	152321258	152536101	Other-CSG(AD)
FH	1	241497602	241519761	RCC-CSG
FLCN	17	17212211	17237188	RCC-CSG
GATA2	3	128479426	128493185	Other-CSG(AD)
HRAS	11	532241	537287	Other-CSG(AD)
ITK	5	157142933	157255185	Other-CSG(AR)
KIT	4	54657917	54740715	Other-CSG(AD)
MAX	14	65006173	65102695	Other-CSG(AD)
MEN1	11	64803509	64811294	Other-CSG(AD)
MET	7	116672389	116798386	RCC-CSG
MITF	3	69739434	69968337	RCC-CSG
MLH1	3	36993331	37050918	Other-CSG(AD)
MSH2	2	47402968	47562311	Other-CSG(AD)
MSH6	2	47695529	47810101	Other-CSG(AD)
MTAP	9	21802542	21937651	Other-CSG(AD)
MUTYH	1	45329162	45340470	Other-CSG(AR)
NBN	8	89933335	90003228	Other-CSG(AR)
NF1	17	31094926	31382116	Other-CSG(AD)
NF2	22	29603555	29698598	Other-CSG(AD)
NSD1	5	177133024	177300215	Other-CSG(AD)
NTHL1	16	2039814	2047866	Other-CSG(AR)
PALB2	16	23603159	23641310	Other-CSG(AD)
PBRM1	3	52545351	52685917	RCC-CSG
PDGFRA	4	54229096	54298247	Other-CSG(AD)
PHOX2B	4	41744081	41748970	Other-CSG(AD)
PMS1	2	189784084	189877629	Other-CSG(AD)
PMS2	7	5973238	6009125	Other-CSG(AD)
POLD1	19	50384203	50418018	Other-CSG(AD)
POLE	12	132623752	132687365	Other-CSG(AD)
POLH	6	43576149	43615660	Other-CSG(AR)
PRF1	10	70597347	70602775	Other-CSG(AR)
PRKAR1A	17	68511779	68551319	Other-CSG(AD)
PRSS1	7	142749467	142763997	Other-CSG(AD)
PTCH1	9	95442979	95517057	Other-CSG(AD)
PTEN	10	87863112	87971930	RCC-CSG
PTPN11	12	112418350	112509913	Other-CSG(AD)
RAD51C	17	58692572	58735611	Other-CSG(AD)
RAD51D	17	35092207	35121522	Other-CSG(AD)
RB1	13	48303750	48481986	Other-CSG(AD)
RECQL4	8	144511287	144517845	Other-CSG(AR)
RET	10	43077026	43130351	Other-CSG(AD)
RHBDF2	17	76470890	76501790	Other-CSG(AD)
RUNX1	21	34787800	36004667	Other-CSG(AD)
SBDS	7	66987676	66995601	Other-CSG(AR)
SDHA	5	218240	256700	RCC-CSG
SDHAF2	11	61430041	61447529	RCC-CSG
SDHB	1	17018721	17054170	RCC-CSG
SDHC	1	1613143256	161375340	RCC-CSG
SDHD	11	112086772	112120013	RCC-CSG
SLC25A13	7	96120219	96322147	Other-CSG(AR)
SLX4	16	3581180	3611598	Other-CSG(AR)
SMAD4	18	51028393	51085045	Other-CSG(AD)
SMARCA4	19	10961000	11065395	Other-CSG(AD)
SMARCB1	22	23786962	23834516	Other-CSG(AD)
SMARCE1	17	40624961	40648508	Other-CSG(AD)
SOS1	2	38981395	39124345	Other-CSG(AD)
STAT3	17	42313323	42388568	Other-CSG(AD)
STK11	19	1177557	1228435	Other-CSG(AD)
SUFU	10	102503986	102633535	Other-CSG(AD)
TERT	5	1253146	1295069	Other-CSG(AD)
TGFBR1	9	99104037	99154192	Other-CSG(AD)
TMEM127	2	96248514	96265994	RCC-CSG
TP53	17	7661778	7687550	Other-CSG(AD)
TRIM37	17	58982637	59106921	Other-CSG(AR)
TSC1	9	132891347	132944633	RCC-CSG
TSC2	16	2047464	2088720	RCC-CSG
VHL	3	10141007	10152220	RCC-CSG
WRN	8	31033800	31173769	Other-CSG(AR)
WT1	11	32387774	32435630	Other-CSG(AD)
WWP1	8	86342737	86478420	Other-CSG(AD)
XPA	9	97674908	97697357	Other-CSG(AR)
XPC	3	14145146	14178783	Other-CSG(AR)
